# Supplementary material for: Transcriptional and biochemical responses of monoacylglycerol acyltransferase-mediated oil synthesis and associated senescence-like responses in Nicotiana benthamiana
Source: Front Plant Sci. 2014 May 26;5:204. doi: 10.3389/fpls.2014.00204 (PMC4033622; doi:10.3389/fpls.2014.00204)
Supplement: Supplementary file 2 [file DataSheet2.XLSX]

## Sheet: supplement data1
geneID	geneLength	CS_265_rawreads(44508647)	CS_265_RPKM	Nr-ID	Nr-Score	Nr-Evalue	Nr-annotation	Swissprot-ID	Swissprot-Score	Swissprot-Evalue	Swissprot-annotation	COG-Protein-or-Domain	COG-Score	COG-Evalue	COG-ID	COG-Function-Description	KO_id	KEGG-Evalue	KEGG-Score	KEGG-Gene	ko_definition	GO-BiologicalProcess	GO-MolecularFunction	Go-CellularComponent
CL1.Contig10_CS_265	1310	0	0	gi|299473222|emb|CBN78798.1|	56.2	1e-06	GTB1; RNA binding / hydrolase, acting on ester bonds, also similar to transcription elogantion facto [Ectocarpus siliculosus]	--	--	--	--	--	--	--	--	--	K13181	5e-07	53.5	cre:CHLREDRAFT_96655	ATP-dependent RNA helicase DDX27 [EC:3.6.4.13]	-	-	-
CL1.Contig11_CS_265	1298	0	0	gi|299473222|emb|CBN78798.1|	57	6e-07	GTB1; RNA binding / hydrolase, acting on ester bonds, also similar to transcription elogantion facto [Ectocarpus siliculosus]	sp|Q9S740|AGP19_ARATH	42	9e-06	Lysine-rich arabinogalactan protein 19 OS=Arabidopsis thaliana GN=AGP19 PE=2 SV=1	--	--	--	--	--	K03575	2e-07	54.7	vcn:VOLCADRAFT_118405	A/G-specific adenine glycosylase [EC:3.2.2.-]	-	GO:0005488//binding	-
CL1.Contig12_CS_265	1283	0	0	gi|299473222|emb|CBN78798.1|	57.4	4e-07	GTB1; RNA binding / hydrolase, acting on ester bonds, also similar to transcription elogantion facto [Ectocarpus siliculosus]	sp|Q28181|CNGB1_BOVIN	55.1	1e-06	Cyclic nucleotide-gated cation channel beta-1 OS=Bos taurus GN=CNGB1 PE=1 SV=1	--	--	--	--	--	K03575	6e-07	53.1	vcn:VOLCADRAFT_118405	A/G-specific adenine glycosylase [EC:3.2.2.-]	-	-	-
CL1.Contig13_CS_265	1346	0	0	gi|299473222|emb|CBN78798.1|	55.1	2e-06	GTB1; RNA binding / hydrolase, acting on ester bonds, also similar to transcription elogantion facto [Ectocarpus siliculosus]	--	--	--	--	--	--	--	--	--	K03575	1e-06	52.4	vcn:VOLCADRAFT_118405	A/G-specific adenine glycosylase [EC:3.2.2.-]	-	-	-
CL1.Contig14_CS_265	1563	0	0	gi|299473222|emb|CBN78798.1|	55.1	3e-06	GTB1; RNA binding / hydrolase, acting on ester bonds, also similar to transcription elogantion facto [Ectocarpus siliculosus]	--	--	--	--	--	--	--	--	--	K03575	1e-06	52.4	vcn:VOLCADRAFT_118405	A/G-specific adenine glycosylase [EC:3.2.2.-]	-	-	-
CL1.Contig15_CS_265	1548	0	0	gi|299473222|emb|CBN78798.1|	55.5	2e-06	GTB1; RNA binding / hydrolase, acting on ester bonds, also similar to transcription elogantion facto [Ectocarpus siliculosus]	sp|Q28181|CNGB1_BOVIN	53.9	3e-06	Cyclic nucleotide-gated cation channel beta-1 OS=Bos taurus GN=CNGB1 PE=1 SV=1	--	--	--	--	--	K13181	1e-06	52.8	cre:CHLREDRAFT_96655	ATP-dependent RNA helicase DDX27 [EC:3.6.4.13]	-	GO:0005488//binding	-
CL1.Contig16_CS_265	1890	0	0	gi|299473222|emb|CBN78798.1|	55.8	2e-06	GTB1; RNA binding / hydrolase, acting on ester bonds, also similar to transcription elogantion facto [Ectocarpus siliculosus]	sp|Q8T4F7|ENA_DROME	54.3	3e-06	Protein enabled OS=Drosophila melanogaster GN=ena PE=1 SV=4	--	--	--	--	--	K03575	2e-06	52	vcn:VOLCADRAFT_118405	A/G-specific adenine glycosylase [EC:3.2.2.-]	-	GO:0005488//binding	-
CL1.Contig17_CS_265	1932	8	0.093	gi|299473222|emb|CBN78798.1|	57	1e-06	GTB1; RNA binding / hydrolase, acting on ester bonds, also similar to transcription elogantion facto [Ectocarpus siliculosus]	sp|Q15942|ZYX_HUMAN	34.3	2e-06	Zyxin OS=Homo sapiens GN=ZYX PE=1 SV=1	--	--	--	--	--	K03575	3e-07	54.7	vcn:VOLCADRAFT_118405	A/G-specific adenine glycosylase [EC:3.2.2.-]	-	GO:0005488//binding	-
CL1.Contig18_CS_265	1617	0	0	gi|299473222|emb|CBN78798.1|	55.5	2e-06	GTB1; RNA binding / hydrolase, acting on ester bonds, also similar to transcription elogantion facto [Ectocarpus siliculosus]	sp|Q28181|CNGB1_BOVIN	56.2	7e-07	Cyclic nucleotide-gated cation channel beta-1 OS=Bos taurus GN=CNGB1 PE=1 SV=1	--	--	--	--	--	K08737	3e-07	54.3	vcn:VOLCADRAFT_105835	DNA mismatch repair protein MSH6	-	GO:0005488//binding	-
CL1.Contig19_CS_265	1611	0	0	gi|299473222|emb|CBN78798.1|	55.8	2e-06	GTB1; RNA binding / hydrolase, acting on ester bonds, also similar to transcription elogantion facto [Ectocarpus siliculosus]	sp|Q9QZM6|NCKX1_RAT	52.4	1e-05	Sodium/potassium/calcium exchanger 1 OS=Rattus norvegicus GN=Slc24a1 PE=2 SV=1	--	--	--	--	--	K03575	2e-06	52	vcn:VOLCADRAFT_118405	A/G-specific adenine glycosylase [EC:3.2.2.-]	-	-	-
CL1.Contig1_CS_265	503	59	2.6354	--	--	--	--	--	--	--	--	--	--	--	--	--	--	--	--	--	--	-	-	-
CL1.Contig20_CS_265	1821	0	0	gi|299473222|emb|CBN78798.1|	54.3	6e-06	GTB1; RNA binding / hydrolase, acting on ester bonds, also similar to transcription elogantion facto [Ectocarpus siliculosus]	sp|Q6NGN2|IF2_CORDI	52.8	9e-06	Translation initiation factor IF-2 OS=Corynebacterium diphtheriae GN=infB PE=3 SV=1	--	--	--	--	--	K14794	2e-07	55.1	vcn:VOLCADRAFT_87463	ribosomal RNA-processing protein 12	-	GO:0005488//binding;GO:0003824//catalytic activity	-
CL1.Contig21_CS_265	1527	0	0	gi|299473222|emb|CBN78798.1|	54.7	4e-06	GTB1; RNA binding / hydrolase, acting on ester bonds, also similar to transcription elogantion facto [Ectocarpus siliculosus]	sp|Q9UI08|EVL_HUMAN	52.4	9e-06	Ena/VASP-like protein OS=Homo sapiens GN=EVL PE=1 SV=2	--	--	--	--	--	K13181	6e-07	53.5	cre:CHLREDRAFT_96655	ATP-dependent RNA helicase DDX27 [EC:3.6.4.13]	-	-	-
CL1.Contig22_CS_265	1632	0	0	gi|299473222|emb|CBN78798.1|	55.1	3e-06	GTB1; RNA binding / hydrolase, acting on ester bonds, also similar to transcription elogantion facto [Ectocarpus siliculosus]	--	--	--	--	--	--	--	--	--	K08737	5e-07	53.9	vcn:VOLCADRAFT_105835	DNA mismatch repair protein MSH6	-	GO:0005488//binding	-
CL1.Contig23_CS_265	1622	0	0	gi|299473222|emb|CBN78798.1|	55.8	2e-06	GTB1; RNA binding / hydrolase, acting on ester bonds, also similar to transcription elogantion facto [Ectocarpus siliculosus]	sp|Q9QZM6|NCKX1_RAT	52.4	1e-05	Sodium/potassium/calcium exchanger 1 OS=Rattus norvegicus GN=Slc24a1 PE=2 SV=1	--	--	--	--	--	K12580	3e-07	54.7	vcn:VOLCADRAFT_92540	CCR4-NOT transcription complex subunit 3	-	-	-
CL1.Contig24_CS_265	1789	0	0	gi|299473222|emb|CBN78798.1|	55.8	2e-06	GTB1; RNA binding / hydrolase, acting on ester bonds, also similar to transcription elogantion facto [Ectocarpus siliculosus]	sp|Q8T4F7|ENA_DROME	54.3	3e-06	Protein enabled OS=Drosophila melanogaster GN=ena PE=1 SV=4	--	--	--	--	--	K03575	2e-06	52	vcn:VOLCADRAFT_118405	A/G-specific adenine glycosylase [EC:3.2.2.-]	-	GO:0005488//binding	-
CL1.Contig25_CS_265	1584	0	0	gi|299473222|emb|CBN78798.1|	57	8e-07	GTB1; RNA binding / hydrolase, acting on ester bonds, also similar to transcription elogantion facto [Ectocarpus siliculosus]	--	--	--	--	--	--	--	--	--	K03575	3e-07	54.7	vcn:VOLCADRAFT_118405	A/G-specific adenine glycosylase [EC:3.2.2.-]	-	GO:0005488//binding	-
CL1.Contig26_CS_265	1569	0	0	gi|299473222|emb|CBN78798.1|	57.4	6e-07	GTB1; RNA binding / hydrolase, acting on ester bonds, also similar to transcription elogantion facto [Ectocarpus siliculosus]	sp|Q28181|CNGB1_BOVIN	55.1	1e-06	Cyclic nucleotide-gated cation channel beta-1 OS=Bos taurus GN=CNGB1 PE=1 SV=1	--	--	--	--	--	K03575	7e-07	53.1	vcn:VOLCADRAFT_118405	A/G-specific adenine glycosylase [EC:3.2.2.-]	-	-	-
CL1.Contig27_CS_265	1277	0	0	gi|299473222|emb|CBN78798.1|	55.1	2e-06	GTB1; RNA binding / hydrolase, acting on ester bonds, also similar to transcription elogantion facto [Ectocarpus siliculosus]	--	--	--	--	--	--	--	--	--	K03575	1e-06	52.4	vcn:VOLCADRAFT_118405	A/G-specific adenine glycosylase [EC:3.2.2.-]	-	-	-
CL1.Contig28_CS_265	1720	0	0	gi|299473222|emb|CBN78798.1|	54.3	5e-06	GTB1; RNA binding / hydrolase, acting on ester bonds, also similar to transcription elogantion facto [Ectocarpus siliculosus]	sp|P49797|RGS3_RAT	52.8	8e-06	Regulator of G-protein signaling 3 OS=Rattus norvegicus GN=Rgs3 PE=1 SV=2	--	--	--	--	--	K14794	2e-07	55.1	vcn:VOLCADRAFT_87463	ribosomal RNA-processing protein 12	-	GO:0005488//binding	-
CL1.Contig29_CS_265	1601	990	13.8931	gi|299117330|emb|CBN75290.1|	58.9	2e-07	similar to helicase, lymphoid-specific isoform 9 [Ectocarpus siliculosus]	sp|O77788|NFM_BOVIN	53.5	4e-06	Neurofilament medium polypeptide OS=Bos taurus GN=NEFM PE=1 SV=3	--	--	--	--	--	K03575	3e-07	54.7	vcn:VOLCADRAFT_118405	A/G-specific adenine glycosylase [EC:3.2.2.-]	-	GO:0005488//binding	-
CL1.Contig2_CS_265	673	40	1.3354	--	--	--	--	--	--	--	--	--	--	--	--	--	--	--	--	--	--	-	-	-
CL1.Contig30_CS_265	1542	209	3.0452	gi|299473222|emb|CBN78798.1|	55.1	3e-06	GTB1; RNA binding / hydrolase, acting on ester bonds, also similar to transcription elogantion facto [Ectocarpus siliculosus]	sp|Q9QZM6|NCKX1_RAT	52.8	7e-06	Sodium/potassium/calcium exchanger 1 OS=Rattus norvegicus GN=Slc24a1 PE=2 SV=1	--	--	--	--	--	K14012	7e-07	53.1	sbi:SORBI_10g024840	UBX domain-containing protein 1	-	-	-
CL1.Contig31_CS_265	1262	0	0	gi|299473222|emb|CBN78798.1|	55.5	2e-06	GTB1; RNA binding / hydrolase, acting on ester bonds, also similar to transcription elogantion facto [Ectocarpus siliculosus]	sp|Q28181|CNGB1_BOVIN	53.9	2e-06	Cyclic nucleotide-gated cation channel beta-1 OS=Bos taurus GN=CNGB1 PE=1 SV=1	--	--	--	--	--	K13181	7e-07	52.8	cre:CHLREDRAFT_96655	ATP-dependent RNA helicase DDX27 [EC:3.6.4.13]	-	-	-
CL1.Contig32_CS_265	1911	0	0	gi|299473222|emb|CBN78798.1|	55.1	4e-06	GTB1; RNA binding / hydrolase, acting on ester bonds, also similar to transcription elogantion facto [Ectocarpus siliculosus]	sp|Q8T4F7|ENA_DROME	54.7	2e-06	Protein enabled OS=Drosophila melanogaster GN=ena PE=1 SV=4	--	--	--	--	--	K08737	7e-07	53.5	vcn:VOLCADRAFT_105835	DNA mismatch repair protein MSH6	-	GO:0005488//binding	-
CL1.Contig33_CS_265	1596	0	0	gi|299473222|emb|CBN78798.1|	56.2	1e-06	GTB1; RNA binding / hydrolase, acting on ester bonds, also similar to transcription elogantion facto [Ectocarpus siliculosus]	--	--	--	--	--	--	--	--	--	K13181	6e-07	53.5	cre:CHLREDRAFT_96655	ATP-dependent RNA helicase DDX27 [EC:3.6.4.13]	-	-	-
CL1.Contig34_CS_265	1653	0	0	gi|299473222|emb|CBN78798.1|	57	8e-07	GTB1; RNA binding / hydrolase, acting on ester bonds, also similar to transcription elogantion facto [Ectocarpus siliculosus]	sp|Q15942|ZYX_HUMAN	34.3	2e-06	Zyxin OS=Homo sapiens GN=ZYX PE=1 SV=1	--	--	--	--	--	K03575	3e-07	54.7	vcn:VOLCADRAFT_118405	A/G-specific adenine glycosylase [EC:3.2.2.-]	-	GO:0005488//binding	-
CL1.Contig35_CS_265	1945	0	0	gi|299473222|emb|CBN78798.1|	55.1	4e-06	GTB1; RNA binding / hydrolase, acting on ester bonds, also similar to transcription elogantion facto [Ectocarpus siliculosus]	sp|Q8T4F7|ENA_DROME	54.7	2e-06	Protein enabled OS=Drosophila melanogaster GN=ena PE=1 SV=4	--	--	--	--	--	K08737	7e-07	53.5	vcn:VOLCADRAFT_105835	DNA mismatch repair protein MSH6	-	GO:0005488//binding	-
CL1.Contig36_CS_265	1709	0	0	gi|299473222|emb|CBN78798.1|	54.3	5e-06	GTB1; RNA binding / hydrolase, acting on ester bonds, also similar to transcription elogantion facto [Ectocarpus siliculosus]	sp|P49797|RGS3_RAT	52.8	8e-06	Regulator of G-protein signaling 3 OS=Rattus norvegicus GN=Rgs3 PE=1 SV=2	--	--	--	--	--	K14794	2e-07	55.1	vcn:VOLCADRAFT_87463	ribosomal RNA-processing protein 12	-	GO:0005488//binding	-
CL1.Contig37_CS_265	1574	0	0	gi|299473222|emb|CBN78798.1|	55.1	3e-06	GTB1; RNA binding / hydrolase, acting on ester bonds, also similar to transcription elogantion facto [Ectocarpus siliculosus]	sp|Q6A7M5|IF2_PROAC	52.4	9e-06	Translation initiation factor IF-2 OS=Propionibacterium acnes (strain KPA171202 / DSM 16379) GN=infB PE=3 SV=1	--	--	--	--	--	K12580	5e-08	57	vcn:VOLCADRAFT_92540	CCR4-NOT transcription complex subunit 3	-	GO:0005488//binding	-
CL1.Contig38_CS_265	1757	0	0	gi|299473222|emb|CBN78798.1|	55.8	2e-06	GTB1; RNA binding / hydrolase, acting on ester bonds, also similar to transcription elogantion facto [Ectocarpus siliculosus]	sp|Q60591|NFAC2_MOUSE	53.5	5e-06	Nuclear factor of activated T-cells, cytoplasmic 2 OS=Mus musculus GN=Nfatc2 PE=1 SV=3	--	--	--	--	--	K12580	3e-07	54.7	vcn:VOLCADRAFT_92540	CCR4-NOT transcription complex subunit 3	-	-	-
CL1.Contig39_CS_265	1730	0	0	gi|115456319|ref|NP_001051760.1|	58.5	3e-07	Os03g0825900 [Oryza sativa Japonica Group] >gi|108711845|gb|ABF99640.1| expressed protein [Oryza sativa Japonica Group] >gi|113550231|dbj|BAF13674.1| Os03g0825900 [Oryza sativa Japonica Group]	sp|Q5XXA7|HDGR2_DANRE	53.9	4e-06	Hepatoma-derived growth factor-related protein 2 OS=Danio rerio GN=hdgfrp2 PE=2 SV=2	--	--	--	--	--	K03575	3e-07	54.7	vcn:VOLCADRAFT_118405	A/G-specific adenine glycosylase [EC:3.2.2.-]	-	GO:0005488//binding	-
CL1.Contig3_CS_265	541	115	4.7759	--	--	--	--	--	--	--	--	--	--	--	--	--	--	--	--	--	--	-	-	-
CL1.Contig40_CS_265	1897	0	0	gi|299473222|emb|CBN78798.1|	57	9e-07	GTB1; RNA binding / hydrolase, acting on ester bonds, also similar to transcription elogantion facto [Ectocarpus siliculosus]	sp|O77788|NFM_BOVIN	53.9	4e-06	Neurofilament medium polypeptide OS=Bos taurus GN=NEFM PE=1 SV=3	--	--	--	--	--	K03575	3e-07	54.7	vcn:VOLCADRAFT_118405	A/G-specific adenine glycosylase [EC:3.2.2.-]	GO:0044260;GO:0090304	GO:0005488//binding	-
CL1.Contig41_CS_265	1855	0	0	gi|299473222|emb|CBN78798.1|	54.3	6e-06	GTB1; RNA binding / hydrolase, acting on ester bonds, also similar to transcription elogantion facto [Ectocarpus siliculosus]	sp|P49797|RGS3_RAT	52.8	9e-06	Regulator of G-protein signaling 3 OS=Rattus norvegicus GN=Rgs3 PE=1 SV=2	--	--	--	--	--	K14794	2e-07	55.1	vcn:VOLCADRAFT_87463	ribosomal RNA-processing protein 12	-	GO:0005488//binding	-
CL1.Contig42_CS_265	1799	0	0	gi|299473222|emb|CBN78798.1|	55.1	3e-06	GTB1; RNA binding / hydrolase, acting on ester bonds, also similar to transcription elogantion facto [Ectocarpus siliculosus]	sp|Q8T4F7|ENA_DROME	54.7	2e-06	Protein enabled OS=Drosophila melanogaster GN=ena PE=1 SV=4	--	--	--	--	--	K08737	7e-07	53.5	vcn:VOLCADRAFT_105835	DNA mismatch repair protein MSH6	-	GO:0005488//binding	-
CL1.Contig43_CS_265	1831	0	0	gi|299473222|emb|CBN78798.1|	57	9e-07	GTB1; RNA binding / hydrolase, acting on ester bonds, also similar to transcription elogantion facto [Ectocarpus siliculosus]	sp|Q15942|ZYX_HUMAN	34.3	2e-06	Zyxin OS=Homo sapiens GN=ZYX PE=1 SV=1	--	--	--	--	--	K03575	3e-07	54.7	vcn:VOLCADRAFT_118405	A/G-specific adenine glycosylase [EC:3.2.2.-]	-	GO:0005488//binding	-
CL1.Contig44_CS_265	1924	0	0	gi|299473222|emb|CBN78798.1|	55.8	2e-06	GTB1; RNA binding / hydrolase, acting on ester bonds, also similar to transcription elogantion facto [Ectocarpus siliculosus]	sp|Q8T4F7|ENA_DROME	54.3	3e-06	Protein enabled OS=Drosophila melanogaster GN=ena PE=1 SV=4	--	--	--	--	--	K03575	2e-06	52	vcn:VOLCADRAFT_118405	A/G-specific adenine glycosylase [EC:3.2.2.-]	-	GO:0005488//binding	-
CL1.Contig45_CS_265	1762	0	0	gi|299473222|emb|CBN78798.1|	57	9e-07	GTB1; RNA binding / hydrolase, acting on ester bonds, also similar to transcription elogantion facto [Ectocarpus siliculosus]	sp|O77788|NFM_BOVIN	53.9	4e-06	Neurofilament medium polypeptide OS=Bos taurus GN=NEFM PE=1 SV=3	--	--	--	--	--	K03575	3e-07	54.7	vcn:VOLCADRAFT_118405	A/G-specific adenine glycosylase [EC:3.2.2.-]	GO:0044260;GO:0090304	GO:0005488//binding	-
CL1.Contig46_CS_265	1863	0	0	gi|299473222|emb|CBN78798.1|	57	9e-07	GTB1; RNA binding / hydrolase, acting on ester bonds, also similar to transcription elogantion facto [Ectocarpus siliculosus]	--	--	--	--	--	--	--	--	--	K03575	3e-07	54.7	vcn:VOLCADRAFT_118405	A/G-specific adenine glycosylase [EC:3.2.2.-]	GO:0044260;GO:0090304	GO:0005488//binding	-
CL1.Contig47_CS_265	1820	0	0	gi|299473222|emb|CBN78798.1|	57	9e-07	GTB1; RNA binding / hydrolase, acting on ester bonds, also similar to transcription elogantion facto [Ectocarpus siliculosus]	sp|Q15942|ZYX_HUMAN	34.3	2e-06	Zyxin OS=Homo sapiens GN=ZYX PE=1 SV=1	--	--	--	--	--	K03575	3e-07	54.7	vcn:VOLCADRAFT_118405	A/G-specific adenine glycosylase [EC:3.2.2.-]	-	GO:0005488//binding	-
CL1.Contig48_CS_265	1876	0	0	gi|299473222|emb|CBN78798.1|	55.1	4e-06	GTB1; RNA binding / hydrolase, acting on ester bonds, also similar to transcription elogantion facto [Ectocarpus siliculosus]	sp|P49797|RGS3_RAT	55.1	2e-06	Regulator of G-protein signaling 3 OS=Rattus norvegicus GN=Rgs3 PE=1 SV=2	--	--	--	--	--	K03575	2e-06	52.4	vcn:VOLCADRAFT_118405	A/G-specific adenine glycosylase [EC:3.2.2.-]	-	GO:0005488//binding	-
CL1.Contig49_CS_265	1670	16	0.2153	gi|299473222|emb|CBN78798.1|	57	8e-07	GTB1; RNA binding / hydrolase, acting on ester bonds, also similar to transcription elogantion facto [Ectocarpus siliculosus]	sp|Q15942|ZYX_HUMAN	34.3	2e-06	Zyxin OS=Homo sapiens GN=ZYX PE=1 SV=1	--	--	--	--	--	K03575	3e-07	54.7	vcn:VOLCADRAFT_118405	A/G-specific adenine glycosylase [EC:3.2.2.-]	-	-	-
CL1.Contig4_CS_265	568	0	0	--	--	--	--	--	--	--	--	--	--	--	--	--	--	--	--	--	--	-	-	-
CL1.Contig50_CS_265	1784	288	3.627	gi|299473222|emb|CBN78798.1|	55.8	2e-06	GTB1; RNA binding / hydrolase, acting on ester bonds, also similar to transcription elogantion facto [Ectocarpus siliculosus]	--	--	--	--	--	--	--	--	--	K03575	2e-06	52	vcn:VOLCADRAFT_118405	A/G-specific adenine glycosylase [EC:3.2.2.-]	-	-	-
CL1.Contig51_CS_265	1970	103	1.1747	gi|299473222|emb|CBN78798.1|	57	1e-06	GTB1; RNA binding / hydrolase, acting on ester bonds, also similar to transcription elogantion facto [Ectocarpus siliculosus]	sp|P02461|CO3A1_HUMAN	55.1	4e-08	Collagen alpha-1(III) chain OS=Homo sapiens GN=COL3A1 PE=1 SV=4	--	--	--	--	--	K03575	3e-07	54.7	vcn:VOLCADRAFT_118405	A/G-specific adenine glycosylase [EC:3.2.2.-]	-	-	-
CL1.Contig52_CS_265	1696	0	0	gi|115456319|ref|NP_001051760.1|	57.8	5e-07	Os03g0825900 [Oryza sativa Japonica Group] >gi|108711845|gb|ABF99640.1| expressed protein [Oryza sativa Japonica Group] >gi|113550231|dbj|BAF13674.1| Os03g0825900 [Oryza sativa Japonica Group]	--	--	--	--	--	--	--	--	--	K03575	3e-07	54.7	vcn:VOLCADRAFT_118405	A/G-specific adenine glycosylase [EC:3.2.2.-]	-	GO:0005488//binding	-
CL1.Contig53_CS_265	1765	0	0	gi|299473222|emb|CBN78798.1|	57	9e-07	GTB1; RNA binding / hydrolase, acting on ester bonds, also similar to transcription elogantion facto [Ectocarpus siliculosus]	sp|Q15942|ZYX_HUMAN	34.3	2e-06	Zyxin OS=Homo sapiens GN=ZYX PE=1 SV=1	--	--	--	--	--	K03575	3e-07	54.7	vcn:VOLCADRAFT_118405	A/G-specific adenine glycosylase [EC:3.2.2.-]	-	GO:0005488//binding	-
CL1.Contig54_CS_265	1709	0	0	gi|299473222|emb|CBN78798.1|	55.1	3e-06	GTB1; RNA binding / hydrolase, acting on ester bonds, also similar to transcription elogantion facto [Ectocarpus siliculosus]	--	--	--	--	--	--	--	--	--	K12580	6e-08	57	vcn:VOLCADRAFT_92540	CCR4-NOT transcription complex subunit 3	-	GO:0005488//binding	-
CL1.Contig55_CS_265	1751	0	0	gi|299473222|emb|CBN78798.1|	57	9e-07	GTB1; RNA binding / hydrolase, acting on ester bonds, also similar to transcription elogantion facto [Ectocarpus siliculosus]	sp|O77788|NFM_BOVIN	54.3	3e-06	Neurofilament medium polypeptide OS=Bos taurus GN=NEFM PE=1 SV=3	--	--	--	--	--	K03575	3e-07	54.7	vcn:VOLCADRAFT_118405	A/G-specific adenine glycosylase [EC:3.2.2.-]	GO:0044260;GO:0090304	GO:0005488//binding	-
CL1.Contig56_CS_265	1799	0	0	gi|298708076|emb|CBJ30429.1|	58.2	4e-07	Formin-like 1 [Ectocarpus siliculosus]	sp|Q15942|ZYX_HUMAN	34.3	2e-06	Zyxin OS=Homo sapiens GN=ZYX PE=1 SV=1	--	--	--	--	--	K03575	3e-07	54.7	vcn:VOLCADRAFT_118405	A/G-specific adenine glycosylase [EC:3.2.2.-]	-	GO:0005488//binding	-
CL1.Contig5_CS_265	937	304	7.2894	--	--	--	--	--	--	--	--	--	--	--	--	--	--	--	--	--	--	-	-	-
CL1.Contig6_CS_265	1158	31	0.6015	gi|299473222|emb|CBN78798.1|	55.1	2e-06	GTB1; RNA binding / hydrolase, acting on ester bonds, also similar to transcription elogantion facto [Ectocarpus siliculosus]	--	--	--	--	--	--	--	--	--	K03575	9e-07	52.4	vcn:VOLCADRAFT_118405	A/G-specific adenine glycosylase [EC:3.2.2.-]	-	-	-
CL1.Contig7_CS_265	1367	0	0	gi|299473222|emb|CBN78798.1|	57	6e-07	GTB1; RNA binding / hydrolase, acting on ester bonds, also similar to transcription elogantion facto [Ectocarpus siliculosus]	sp|Q15942|ZYX_HUMAN	34.3	2e-06	Zyxin OS=Homo sapiens GN=ZYX PE=1 SV=1	--	--	--	--	--	K03575	2e-07	54.7	vcn:VOLCADRAFT_118405	A/G-specific adenine glycosylase [EC:3.2.2.-]	-	-	-
CL1.Contig8_CS_265	1352	0	0	gi|299473222|emb|CBN78798.1|	57.4	5e-07	GTB1; RNA binding / hydrolase, acting on ester bonds, also similar to transcription elogantion facto [Ectocarpus siliculosus]	sp|Q28181|CNGB1_BOVIN	55.8	7e-07	Cyclic nucleotide-gated cation channel beta-1 OS=Bos taurus GN=CNGB1 PE=1 SV=1	--	--	--	--	--	K03575	6e-07	53.1	vcn:VOLCADRAFT_118405	A/G-specific adenine glycosylase [EC:3.2.2.-]	-	-	-
CL1.Contig9_CS_265	1331	0	0	gi|299473222|emb|CBN78798.1|	55.5	2e-06	GTB1; RNA binding / hydrolase, acting on ester bonds, also similar to transcription elogantion facto [Ectocarpus siliculosus]	sp|Q28181|CNGB1_BOVIN	56.2	5e-07	Cyclic nucleotide-gated cation channel beta-1 OS=Bos taurus GN=CNGB1 PE=1 SV=1	--	--	--	--	--	K13181	8e-07	52.8	cre:CHLREDRAFT_96655	ATP-dependent RNA helicase DDX27 [EC:3.6.4.13]	-	-	-
CL10.Contig10_CS_265	587	0	0	gi|21322711|emb|CAD22154.1|	263	8e-70	pherophorin-dz1 protein [Volvox carteri f. nagariensis]	sp|Q9FPQ6|GP1_CHLRE	224	3e-58	Vegetative cell wall protein gp1 OS=Chlamydomonas reinhardtii GN=GP1 PE=2 SV=1	SPBC28F2.12	131	9e-31	COG0086	DNA-directed RNA polymerase, beta' subunit/160 kD subunit	K14709	8e-59	223	vcn:VOLCADRAFT_104214	solute carrier family 39 (zinc transporter), member 1/2/3	-	-	GO:0044464//cell part
CL10.Contig11_CS_265	683	0	0	gi|76262500|gb|ABA41400.1|	305	1e-82	pherophorin-C2 protein precursor [Chlamydomonas reinhardtii]	sp|Q95JC9|PRP_PIG	256	8e-68	Basic proline-rich protein OS=Sus scrofa PE=1 SV=2	SPBC28F2.12	143	3e-34	COG0086	DNA-directed RNA polymerase, beta' subunit/160 kD subunit	K14709	3e-66	248	vcn:VOLCADRAFT_104214	solute carrier family 39 (zinc transporter), member 1/2/3	-	-	-
CL10.Contig12_CS_265	782	0	0	gi|21322711|emb|CAD22154.1|	340	1e-92	pherophorin-dz1 protein [Volvox carteri f. nagariensis]	sp|Q9FPQ6|GP1_CHLRE	281	4e-75	Vegetative cell wall protein gp1 OS=Chlamydomonas reinhardtii GN=GP1 PE=2 SV=1	SPBC28F2.12	139	4e-33	COG0086	DNA-directed RNA polymerase, beta' subunit/160 kD subunit	K14709	6e-63	238	vcn:VOLCADRAFT_104214	solute carrier family 39 (zinc transporter), member 1/2/3	-	-	-
CL10.Contig13_CS_265	615	0	0	gi|76262500|gb|ABA41400.1|	269	5e-72	pherophorin-C2 protein precursor [Chlamydomonas reinhardtii]	sp|Q95JC9|PRP_PIG	228	2e-59	Basic proline-rich protein OS=Sus scrofa PE=1 SV=2	SPBC28F2.12	132	3e-31	COG0086	DNA-directed RNA polymerase, beta' subunit/160 kD subunit	K14709	3e-60	228	vcn:VOLCADRAFT_104214	solute carrier family 39 (zinc transporter), member 1/2/3	-	-	GO:0044464//cell part
CL10.Contig14_CS_265	653	0	0	gi|21322711|emb|CAD22154.1|	298	5e-80	pherophorin-dz1 protein [Volvox carteri f. nagariensis]	sp|Q95JC9|PRP_PIG	249	1e-65	Basic proline-rich protein OS=Sus scrofa PE=1 SV=2	YPO2725	135	4e-32	COG3501	Uncharacterized protein conserved in bacteria	K14709	3e-64	242	vcn:VOLCADRAFT_104214	solute carrier family 39 (zinc transporter), member 1/2/3	-	-	-
CL10.Contig15_CS_265	290	5	0.3874	gi|297592070|gb|ADI46855.1|	142	1e-33	HPRG1f [Volvox carteri f. nagariensis]	sp|Q9T0K5|LRX3_ARATH	115	6e-26	Leucine-rich repeat extensin-like protein 3 OS=Arabidopsis thaliana GN=LRX3 PE=1 SV=1	XF0818	96.7	6e-21	COG2730	Endoglucanase	K01115	1e-28	122	vcn:VOLCADRAFT_99471	phospholipase D [EC:3.1.4.4]	-	GO:0070011//peptidase activity, acting on L-amino acid peptides	GO:0016020//membrane
CL10.Contig16_CS_265	330	0	0	gi|308803368|ref|XP_003078997.1|	155	2e-37	Meltrins, fertilins and related Zn-dependent metalloproteinases of the ADAMs family (ISS) [Ostreococcus tauri] >gi|116057450|emb|CAL51877.1| Meltrins, fertilins and related Zn-dependent metalloproteinases of the ADAMs family (ISS) [Ostreococcus tauri]	sp|Q9FPQ6|GP1_CHLRE	127	2e-29	Vegetative cell wall protein gp1 OS=Chlamydomonas reinhardtii GN=GP1 PE=2 SV=1	XF0818	103	6e-23	COG2730	Endoglucanase	K01115	6e-31	129	vcn:VOLCADRAFT_99471	phospholipase D [EC:3.1.4.4]	-	GO:0070011//peptidase activity, acting on L-amino acid peptides	-
CL10.Contig17_CS_265	257	0	0	gi|76262500|gb|ABA41400.1|	118	3e-27	pherophorin-C2 protein precursor [Chlamydomonas reinhardtii]	sp|Q9T0K5|LRX3_ARATH	101	2e-21	Leucine-rich repeat extensin-like protein 3 OS=Arabidopsis thaliana GN=LRX3 PE=1 SV=1	XF0818	84.3	3e-17	COG2730	Endoglucanase	K14709	2e-22	100	vcn:VOLCADRAFT_104214	solute carrier family 39 (zinc transporter), member 1/2/3	-	GO:0016787//hydrolase activity	-
CL10.Contig18_CS_265	419	13	0.6971	gi|76262500|gb|ABA41400.1|	189	2e-48	pherophorin-C2 protein precursor [Chlamydomonas reinhardtii]	sp|Q95JC9|PRP_PIG	159	2e-39	Basic proline-rich protein OS=Sus scrofa PE=1 SV=2	XF0818	122	1e-28	COG2730	Endoglucanase	K14709	2e-41	164	vcn:VOLCADRAFT_104214	solute carrier family 39 (zinc transporter), member 1/2/3	-	-	GO:0016020//membrane
CL10.Contig19_CS_265	618	0	0	gi|76262500|gb|ABA41400.1|	263	2e-70	pherophorin-C2 protein precursor [Chlamydomonas reinhardtii]	sp|Q9FPQ6|GP1_CHLRE	224	3e-58	Vegetative cell wall protein gp1 OS=Chlamydomonas reinhardtii GN=GP1 PE=2 SV=1	Rv3876	130	1e-30	COG0455	ATPases involved in chromosome partitioning	K14709	3e-58	221	vcn:VOLCADRAFT_104214	solute carrier family 39 (zinc transporter), member 1/2/3	-	-	GO:0044464//cell part
CL10.Contig1_CS_265	351	0	0	gi|76262500|gb|ABA41400.1|	174	4e-43	pherophorin-C2 protein precursor [Chlamydomonas reinhardtii]	sp|Q9T0K5|LRX3_ARATH	144	2e-34	Leucine-rich repeat extensin-like protein 3 OS=Arabidopsis thaliana GN=LRX3 PE=1 SV=1	XF0818	117	4e-27	COG2730	Endoglucanase	K14709	5e-37	149	vcn:VOLCADRAFT_104214	solute carrier family 39 (zinc transporter), member 1/2/3	-	GO:0070011//peptidase activity, acting on L-amino acid peptides	GO:0016020//membrane
CL10.Contig20_CS_265	749	0	0	gi|76262500|gb|ABA41400.1|	337	4e-92	pherophorin-C2 protein precursor [Chlamydomonas reinhardtii]	sp|Q95JC9|PRP_PIG	281	3e-75	Basic proline-rich protein OS=Sus scrofa PE=1 SV=2	Rv3876	143	3e-34	COG0455	ATPases involved in chromosome partitioning	K14709	7e-69	257	vcn:VOLCADRAFT_104214	solute carrier family 39 (zinc transporter), member 1/2/3	-	-	-
CL10.Contig21_CS_265	620	0	0	gi|76262500|gb|ABA41400.1|	283	4e-76	pherophorin-C2 protein precursor [Chlamydomonas reinhardtii]	sp|Q95JC9|PRP_PIG	242	9e-64	Basic proline-rich protein OS=Sus scrofa PE=1 SV=2	XF0818	137	2e-32	COG2730	Endoglucanase	K14709	4e-62	234	vcn:VOLCADRAFT_104214	solute carrier family 39 (zinc transporter), member 1/2/3	-	-	GO:0016020//membrane
CL10.Contig22_CS_265	650	0	0	gi|76262500|gb|ABA41400.1|	291	9e-79	pherophorin-C2 protein precursor [Chlamydomonas reinhardtii]	sp|Q95JC9|PRP_PIG	242	1e-63	Basic proline-rich protein OS=Sus scrofa PE=1 SV=2	SPBC28F2.12	139	4e-33	COG0086	DNA-directed RNA polymerase, beta' subunit/160 kD subunit	K14709	2e-63	239	vcn:VOLCADRAFT_104214	solute carrier family 39 (zinc transporter), member 1/2/3	-	-	-
CL10.Contig23_CS_265	655	0	0	gi|76262500|gb|ABA41400.1|	282	2e-75	pherophorin-C2 protein precursor [Chlamydomonas reinhardtii]	sp|Q9FPQ6|GP1_CHLRE	241	4e-63	Vegetative cell wall protein gp1 OS=Chlamydomonas reinhardtii GN=GP1 PE=2 SV=1	SPBC28F2.12	136	3e-32	COG0086	DNA-directed RNA polymerase, beta' subunit/160 kD subunit	K14709	1e-60	229	vcn:VOLCADRAFT_104214	solute carrier family 39 (zinc transporter), member 1/2/3	-	-	GO:0044464//cell part
CL10.Contig24_CS_265	716	0	0	gi|21322711|emb|CAD22154.1|	325	5e-88	pherophorin-dz1 protein [Volvox carteri f. nagariensis]	sp|Q95JC9|PRP_PIG	270	6e-72	Basic proline-rich protein OS=Sus scrofa PE=1 SV=2	YPO2725	141	9e-34	COG3501	Uncharacterized protein conserved in bacteria	K14709	4e-66	248	vcn:VOLCADRAFT_104214	solute carrier family 39 (zinc transporter), member 1/2/3	-	-	-
CL10.Contig25_CS_265	519	0	0	gi|76262500|gb|ABA41400.1|	228	2e-59	pherophorin-C2 protein precursor [Chlamydomonas reinhardtii]	sp|Q9FPQ6|GP1_CHLRE	194	3e-49	Vegetative cell wall protein gp1 OS=Chlamydomonas reinhardtii GN=GP1 PE=2 SV=1	XF0818	125	3e-29	COG2730	Endoglucanase	K14709	2e-51	198	vcn:VOLCADRAFT_104214	solute carrier family 39 (zinc transporter), member 1/2/3	-	-	GO:0044464//cell part
CL10.Contig26_CS_265	752	0	0	gi|21322711|emb|CAD22154.1|	334	8e-91	pherophorin-dz1 protein [Volvox carteri f. nagariensis]	sp|Q95JC9|PRP_PIG	276	1e-73	Basic proline-rich protein OS=Sus scrofa PE=1 SV=2	Rv3876	142	6e-34	COG0455	ATPases involved in chromosome partitioning	K14709	6e-65	244	vcn:VOLCADRAFT_104214	solute carrier family 39 (zinc transporter), member 1/2/3	-	-	-
CL10.Contig27_CS_265	686	0	0	gi|76262500|gb|ABA41400.1|	298	1e-80	pherophorin-C2 protein precursor [Chlamydomonas reinhardtii]	sp|Q9FPQ6|GP1_CHLRE	252	2e-66	Vegetative cell wall protein gp1 OS=Chlamydomonas reinhardtii GN=GP1 PE=2 SV=1	Rv3876	137	2e-32	COG0455	ATPases involved in chromosome partitioning	K14709	3e-62	235	vcn:VOLCADRAFT_104214	solute carrier family 39 (zinc transporter), member 1/2/3	-	-	-
CL10.Contig28_CS_265	455	0	0	gi|21322711|emb|CAD22154.1|	204	4e-52	pherophorin-dz1 protein [Volvox carteri f. nagariensis]	sp|Q9FPQ6|GP1_CHLRE	172	7e-43	Vegetative cell wall protein gp1 OS=Chlamydomonas reinhardtii GN=GP1 PE=2 SV=1	XF0818	124	6e-29	COG2730	Endoglucanase	K14709	6e-45	176	vcn:VOLCADRAFT_104214	solute carrier family 39 (zinc transporter), member 1/2/3	-	-	GO:0016020//membrane
CL10.Contig2_CS_265	294	10	0.7642	gi|76262500|gb|ABA41400.1|	142	1e-33	pherophorin-C2 protein precursor [Chlamydomonas reinhardtii]	sp|Q9FPQ6|GP1_CHLRE	120	2e-27	Vegetative cell wall protein gp1 OS=Chlamydomonas reinhardtii GN=GP1 PE=2 SV=1	Rv3876	93.2	1e-19	COG0455	ATPases involved in chromosome partitioning	K14709	6e-31	129	vcn:VOLCADRAFT_104214	solute carrier family 39 (zinc transporter), member 1/2/3	-	GO:0070011//peptidase activity, acting on L-amino acid peptides	GO:0016020//membrane
CL10.Contig3_CS_265	486	0	0	gi|76262500|gb|ABA41400.1|	215	3e-56	pherophorin-C2 protein precursor [Chlamydomonas reinhardtii]	sp|Q95JC9|PRP_PIG	184	1e-46	Basic proline-rich protein OS=Sus scrofa PE=1 SV=2	XF0818	125	3e-29	COG2730	Endoglucanase	K14709	7e-48	186	vcn:VOLCADRAFT_104214	solute carrier family 39 (zinc transporter), member 1/2/3	-	-	GO:0044464//cell part
CL10.Contig4_CS_265	297	2	0.1513	gi|308803368|ref|XP_003078997.1|	136	7e-32	Meltrins, fertilins and related Zn-dependent metalloproteinases of the ADAMs family (ISS) [Ostreococcus tauri] >gi|116057450|emb|CAL51877.1| Meltrins, fertilins and related Zn-dependent metalloproteinases of the ADAMs family (ISS) [Ostreococcus tauri]	sp|Q9T0K5|LRX3_ARATH	114	1e-25	Leucine-rich repeat extensin-like protein 3 OS=Arabidopsis thaliana GN=LRX3 PE=1 SV=1	XF0818	91.7	3e-19	COG2730	Endoglucanase	K01115	2e-27	117	vcn:VOLCADRAFT_99471	phospholipase D [EC:3.1.4.4]	-	GO:0008233//peptidase activity	-
CL10.Contig5_CS_265	582	0	0	gi|76262500|gb|ABA41400.1|	256	4e-68	pherophorin-C2 protein precursor [Chlamydomonas reinhardtii]	sp|Q9FPQ6|GP1_CHLRE	215	2e-55	Vegetative cell wall protein gp1 OS=Chlamydomonas reinhardtii GN=GP1 PE=2 SV=1	XF0818	129	4e-30	COG2730	Endoglucanase	K14709	1e-57	219	vcn:VOLCADRAFT_104214	solute carrier family 39 (zinc transporter), member 1/2/3	-	-	GO:0044464//cell part
CL10.Contig6_CS_265	521	0	0	gi|76262500|gb|ABA41400.1|	231	3e-60	pherophorin-C2 protein precursor [Chlamydomonas reinhardtii]	sp|Q95JC9|PRP_PIG	191	1e-48	Basic proline-rich protein OS=Sus scrofa PE=1 SV=2	XF0818	129	3e-30	COG2730	Endoglucanase	K14709	6e-51	197	vcn:VOLCADRAFT_104214	solute carrier family 39 (zinc transporter), member 1/2/3	-	-	-
CL10.Contig7_CS_265	554	0	0	gi|21322711|emb|CAD22154.1|	250	8e-66	pherophorin-dz1 protein [Volvox carteri f. nagariensis]	sp|Q95JC9|PRP_PIG	213	4e-55	Basic proline-rich protein OS=Sus scrofa PE=1 SV=2	XF0818	129	2e-30	COG2730	Endoglucanase	K14709	3e-56	214	vcn:VOLCADRAFT_104214	solute carrier family 39 (zinc transporter), member 1/2/3	-	-	GO:0016020//membrane
CL10.Contig8_CS_265	848	0	0	gi|21322711|emb|CAD22154.1|	374	1e-103	pherophorin-dz1 protein [Volvox carteri f. nagariensis]	sp|Q95JC9|PRP_PIG	309	1e-83	Basic proline-rich protein OS=Sus scrofa PE=1 SV=2	Rv3876	144	2e-34	COG0455	ATPases involved in chromosome partitioning	K14709	6e-65	244	vcn:VOLCADRAFT_104214	solute carrier family 39 (zinc transporter), member 1/2/3	-	-	-
CL10.Contig9_CS_265	488	0	0	gi|21322711|emb|CAD22154.1|	217	4e-56	pherophorin-dz1 protein [Volvox carteri f. nagariensis]	sp|Q9FPQ6|GP1_CHLRE	182	7e-46	Vegetative cell wall protein gp1 OS=Chlamydomonas reinhardtii GN=GP1 PE=2 SV=1	XF0818	125	4e-29	COG2730	Endoglucanase	K14709	2e-48	188	vcn:VOLCADRAFT_104214	solute carrier family 39 (zinc transporter), member 1/2/3	-	-	-
CL100.Contig1_CS_265	582	28	1.0809	gi|76262500|gb|ABA41400.1|	302	2e-81	pherophorin-C2 protein precursor [Chlamydomonas reinhardtii]	sp|Q9FPQ6|GP1_CHLRE	276	7e-74	Vegetative cell wall protein gp1 OS=Chlamydomonas reinhardtii GN=GP1 PE=2 SV=1	XF0818	146	2e-35	COG2730	Endoglucanase	K14709	4e-70	261	vcn:VOLCADRAFT_104214	solute carrier family 39 (zinc transporter), member 1/2/3	-	-	-
CL100.Contig2_CS_265	570	36	1.419	gi|76262500|gb|ABA41400.1|	298	4e-80	pherophorin-C2 protein precursor [Chlamydomonas reinhardtii]	sp|Q9FPQ6|GP1_CHLRE	273	7e-73	Vegetative cell wall protein gp1 OS=Chlamydomonas reinhardtii GN=GP1 PE=2 SV=1	XF0818	145	6e-35	COG2730	Endoglucanase	K14709	1e-67	253	vcn:VOLCADRAFT_104214	solute carrier family 39 (zinc transporter), member 1/2/3	-	-	-
CL100.Contig3_CS_265	576	63	2.4574	gi|76262500|gb|ABA41400.1|	296	1e-79	pherophorin-C2 protein precursor [Chlamydomonas reinhardtii]	sp|Q9FPQ6|GP1_CHLRE	272	9e-73	Vegetative cell wall protein gp1 OS=Chlamydomonas reinhardtii GN=GP1 PE=2 SV=1	XF0818	138	7e-33	COG2730	Endoglucanase	K14709	4e-69	258	vcn:VOLCADRAFT_104214	solute carrier family 39 (zinc transporter), member 1/2/3	-	-	GO:0044464//cell part
CL1000.Contig1_CS_265	365	137	8.433	gi|297809957|ref|XP_002872862.1|	55.8	2e-07	predicted protein [Arabidopsis lyrata subsp. lyrata] >gi|297318699|gb|EFH49121.1| predicted protein [Arabidopsis lyrata subsp. lyrata]	--	--	--	--	--	--	--	--	--	--	--	--	--	--	-	-	-
CL1002.Contig1_CS_265	1760	123	1.5702	gi|302835778|ref|XP_002949450.1|	119	1e-25	guanylyl and adenylyl cyclase family member [Volvox carteri f. nagariensis] >gi|300265277|gb|EFJ49469.1| guanylyl and adenylyl cyclase family member [Volvox carteri f. nagariensis]	--	--	--	--	--	--	--	--	--	--	--	--	--	--	-	GO:0005488//binding	-
CL1003.Contig1_CS_265	465	27	1.3046	--	--	--	--	--	--	--	--	--	--	--	--	--	--	--	--	--	--	-	-	-
CL1004.Contig1_CS_265	654	1174	40.3316	gi|297853268|ref|XP_002894515.1|	97.4	1e-19	CLC-F [Arabidopsis lyrata subsp. lyrata] >gi|297340357|gb|EFH70774.1| CLC-F [Arabidopsis lyrata subsp. lyrata]	sp|Q8RXR2|CLCF_ARATH	97.4	7e-20	Chloride channel protein CLC-f OS=Arabidopsis thaliana GN=CLC-F PE=2 SV=2	alr2079_1	82.8	4e-16	COG0038	Chloride channel protein EriC	--	--	--	--	--	GO:0015698//inorganic anion transport	GO:0005254//chloride channel activity	GO:0043231//intracellular membrane-bounded organelle;GO:0031224//intrinsic to membrane;GO:0044444//cytoplasmic part
CL1005.Contig1_CS_265	960	918	21.4846	gi|297827481|ref|XP_002881623.1|	112	6e-24	calcium-dependent protein kinase 20 [Arabidopsis lyrata subsp. lyrata] >gi|297327462|gb|EFH57882.1| calcium-dependent protein kinase 20 [Arabidopsis lyrata subsp. lyrata]	sp|Q9SJ61|CDPKP_ARATH	112	3e-24	Calcium-dependent protein kinase 25 OS=Arabidopsis thaliana GN=CPK25 PE=2 SV=1	YBR028c	59.3	9e-09	COG0515	Serine/threonine protein kinase	K13412	2e-25	113	zma:100383301	calcium-dependent protein kinase [EC:2.7.11.1]	-	GO:0005488//binding;GO:0004672//protein kinase activity	-
CL1005.Contig2_CS_265	996	259	5.8425	gi|297827481|ref|XP_002881623.1|	103	3e-21	calcium-dependent protein kinase 20 [Arabidopsis lyrata subsp. lyrata] >gi|297327462|gb|EFH57882.1| calcium-dependent protein kinase 20 [Arabidopsis lyrata subsp. lyrata]	sp|Q9SJ61|CDPKP_ARATH	103	1e-21	Calcium-dependent protein kinase 25 OS=Arabidopsis thaliana GN=CPK25 PE=2 SV=1	DRA0332	56.2	8e-08	COG0515	Serine/threonine protein kinase	K13412	1e-22	104	zma:100383301	calcium-dependent protein kinase [EC:2.7.11.1]	-	GO:0005488//binding;GO:0004672//protein kinase activity	-
CL1006.Contig1_CS_265	691	23	0.7478	--	--	--	--	--	--	--	--	--	--	--	--	--	--	--	--	--	--	-	-	-
CL1007.Contig1_CS_265	1426	301	4.7424	gi|307105188|gb|EFN53438.1|	68.6	2e-10	hypothetical protein CHLNCDRAFT_136682 [Chlorella variabilis]	--	--	--	--	--	--	--	--	--	--	--	--	--	--	-	-	-
CL1008.Contig1_CS_265	679	433	14.3276	--	--	--	--	--	--	--	--	--	--	--	--	--	--	--	--	--	--	-	-	-
CL1009.Contig1_CS_265	1955	3550	40.7978	gi|307111915|gb|EFN60149.1|	293	5e-78	expressed protein [Chlorella variabilis]	--	--	--	--	--	--	--	--	--	--	--	--	--	--	-	-	-
CL101.Contig1_CS_265	938	16	0.3832	--	--	--	--	--	--	--	--	--	--	--	--	--	--	--	--	--	--	-	-	-
CL101.Contig2_CS_265	946	12	0.285	--	--	--	--	--	--	--	--	--	--	--	--	--	--	--	--	--	--	-	-	-
CL1010.Contig1_CS_265	494	2790	126.892	--	--	--	--	--	--	--	--	--	--	--	--	--	--	--	--	--	--	-	-	-
CL1011.Contig1_CS_265	1211	0	0	--	--	--	--	--	--	--	--	--	--	--	--	--	--	--	--	--	--	-	-	-
CL1011.Contig2_CS_265	1421	83	1.3123	--	--	--	--	--	--	--	--	--	--	--	--	--	--	--	--	--	--	-	-	-
CL1012.Contig1_CS_265	1018	40	0.8828	gi|115479503|ref|NP_001063345.1|	61.6	2e-08	Os09g0453500 [Oryza sativa Japonica Group] >gi|113631578|dbj|BAF25259.1| Os09g0453500 [Oryza sativa Japonica Group]	--	--	--	--	--	--	--	--	--	K14307	2e-33	140	vcn:VOLCADRAFT_105503	nucleoporin p58/p45	-	-	-
CL1012.Contig2_CS_265	1178	347	6.6182	gi|195607460|gb|ACG25560.1|	115	9e-25	nucleoporin p58/p45 [Zea mays]	sp|Q9BVL2|NUPL1_HUMAN	71.6	1e-11	Nucleoporin p58/p45 OS=Homo sapiens GN=NUPL1 PE=1 SV=1	--	--	--	--	--	K14307	1e-60	231	vcn:VOLCADRAFT_105503	nucleoporin p58/p45	-	-	-
CL1013.Contig1_CS_265	1402	224	3.5897	--	--	--	--	--	--	--	--	--	--	--	--	--	--	--	--	--	--	-	-	-
CL1014.Contig1_CS_265	1381	56	0.9111	gi|192910680|gb|ACF06448.1|	159	7e-38	annexin [Elaeis guineensis]	sp|P08132|ANXA4_PIG	201	1e-50	Annexin A4 OS=Sus scrofa GN=ANXA4 PE=1 SV=2	--	--	--	--	--	--	--	--	--	--	-	-	-
CL1014.Contig2_CS_265	2342	332	3.185	gi|192910680|gb|ACF06448.1|	133	1e-29	annexin [Elaeis guineensis]	sp|P27216|ANX13_HUMAN	149	9e-35	Annexin A13 OS=Homo sapiens GN=ANXA13 PE=1 SV=3	--	--	--	--	--	--	--	--	--	--	-	-	-
CL1015.Contig1_CS_265	481	231	10.79	--	--	--	--	--	--	--	--	--	--	--	--	--	--	--	--	--	--	-	-	-
CL1016.Contig1_CS_265	612	94	3.4509	gi|55297290|dbj|BAD69120.1|	53.9	1e-06	hydroxyproline-rich glycoprotein-like [Oryza sativa Japonica Group] >gi|55297343|dbj|BAD69184.1| hydroxyproline-rich glycoprotein-like [Oryza sativa Japonica Group]	sp|Q9FPQ6|GP1_CHLRE	52.8	2e-06	Vegetative cell wall protein gp1 OS=Chlamydomonas reinhardtii GN=GP1 PE=2 SV=1	--	--	--	--	--	K01115	7e-08	54.7	vcn:VOLCADRAFT_99471	phospholipase D [EC:3.1.4.4]	-	-	-
CL1017.Contig1_CS_265	439	94	4.8108	--	--	--	--	--	--	--	--	--	--	--	--	--	--	--	--	--	--	-	-	-
CL1018.Contig1_CS_265	1123	1293	25.8687	gi|159489278|ref|XP_001702624.1|	232	6e-60	mitochondrial F1F0 ATP synthase, alpha subunit [Chlamydomonas reinhardtii] >gi|158280646|gb|EDP06403.1| mitochondrial F1F0 ATP synthase, alpha subunit [Chlamydomonas reinhardtii]	sp|Q05372|ATPA_SYNP1	99	6e-20	ATP synthase subunit alpha OS=Synechococcus sp. (strain PCC 6716) GN=atpA PE=1 SV=4	all0005	93.2	7e-19	COG0056	F0F1-type ATP synthase, alpha subunit	K02111	2e-18	90.9	ath:ArthCp007	F-type H+-transporting ATPase subunit alpha [EC:3.6.3.14]	GO:0006818//hydrogen transport;GO:0006754//ATP biosynthetic process	GO:0022857//transmembrane transporter activity;GO:0016787//hydrolase activity	GO:0044424//intracellular part;GO:0016469//proton-transporting two-sector ATPase complex
CL1019.Contig1_CS_265	641	52	1.8226	--	--	--	--	--	--	--	--	--	--	--	--	--	--	--	--	--	--	-	-	-
CL102.Contig1_CS_265	1289	39	0.6798	--	--	--	--	--	--	--	--	--	--	--	--	--	--	--	--	--	--	-	-	-
CL102.Contig2_CS_265	1444	9	0.14	--	--	--	--	--	--	--	--	--	--	--	--	--	--	--	--	--	--	-	-	-
CL102.Contig3_CS_265	1991	146	1.6475	--	--	--	--	--	--	--	--	--	--	--	--	--	--	--	--	--	--	-	-	-
CL1020.Contig1_CS_265	996	1011	22.8059	gi|115441335|ref|NP_001044947.1|	108	9e-23	Os01g0872700 [Oryza sativa Japonica Group] >gi|113534478|dbj|BAF06861.1| Os01g0872700 [Oryza sativa Japonica Group]	sp|Q95JC9|PRP_PIG	102	3e-21	Basic proline-rich protein OS=Sus scrofa PE=1 SV=2	Rv3876	60.1	6e-09	COG0455	ATPases involved in chromosome partitioning	K12619	9e-26	115	sbi:SORBI_03g010040	5'-3' exoribonuclease 2 [EC:3.1.13.-]	GO:0034641//cellular nitrogen compound metabolic process	GO:0005488//binding	GO:0044464//cell part
CL1021.Contig1_CS_265	1384	555	9.0097	gi|5917664|gb|AAD55979.1|AF159296_1	82.4	1e-14	extensin-like protein [Solanum lycopersicum]	sp|Q9T0K5|LRX3_ARATH	81.6	1e-14	Leucine-rich repeat extensin-like protein 3 OS=Arabidopsis thaliana GN=LRX3 PE=1 SV=1	Rv3876	62.4	2e-09	COG0455	ATPases involved in chromosome partitioning	K01115	2e-09	61.2	vcn:VOLCADRAFT_99471	phospholipase D [EC:3.1.4.4]	-	-	-
CL1022.Contig1_CS_265	906	286	7.0924	gi|115464953|ref|NP_001056076.1|	100	4e-20	Os05g0521500 [Oryza sativa Japonica Group] >gi|113579627|dbj|BAF17990.1| Os05g0521500 [Oryza sativa Japonica Group]	sp|P0CF65|CRBN_CHICK	104	8e-22	Protein cereblon OS=Gallus gallus GN=CRBN PE=2 SV=1	--	--	--	--	--	K11793	3e-25	113	ppp:PHYPADRAFT_144690	cereblon	-	-	-
CL1023.Contig1_CS_265	1661	182	2.4618	gi|299471100|emb|CBN78959.1|	81.3	4e-14	histone deactylase of possible bacterial origin with ankyrin repeats at the N-terminus [Ectocarpus siliculosus]	sp|O88778|BSN_RAT	73.6	4e-12	Protein bassoon OS=Rattus norvegicus GN=Bsn PE=1 SV=3	STM0747	59.3	2e-08	COG3064	Membrane protein involved in colicin uptake	K10841	5e-11	67	cre:CHLREDRAFT_7539	DNA excision repair protein ERCC-6	-	-	-
CL1024.Contig1_CS_265	606	53	1.965	--	--	--	--	--	--	--	--	--	--	--	--	--	--	--	--	--	--	-	-	-
CL1025.Contig1_CS_265	625	274	9.8498	gi|115477030|ref|NP_001062111.1|	57	2e-07	Os08g0490300 [Oryza sativa Japonica Group] >gi|113624080|dbj|BAF24025.1| Os08g0490300 [Oryza sativa Japonica Group]	sp|Q5IS70|ATN1_PANTR	60.5	9e-09	Atrophin-1 OS=Pan troglodytes GN=ATN1 PE=2 SV=1	--	--	--	--	--	K15174	3e-09	59.3	vvi:100254912	RNA polymerase II-associated factor 1	-	-	-
CL1026.Contig1_CS_265	575	92	3.5948	gi|159487869|ref|XP_001701945.1|	54.7	7e-07	SNF2 superfamily protein [Chlamydomonas reinhardtii] >gi|158281164|gb|EDP06920.1| SNF2 superfamily protein [Chlamydomonas reinhardtii]	sp|Q4P209|EAF11_USTMA	62.8	1e-09	Chromatin modification-related protein EAF1 OS=Ustilago maydis (strain 521 / FGSC 9021) GN=EAF1 PE=3 SV=1	YBR112c	59.7	3e-09	COG0457	FOG: TPR repeat	K03126	1e-07	53.9	pop:POPTR_756746	transcription initiation factor TFIID subunit 12	GO:0009987//cellular process	GO:0005488//binding;GO:0003824//catalytic activity	-
CL1027.Contig1_CS_265	761	326	9.6247	--	--	--	--	--	--	--	--	--	--	--	--	--	--	--	--	--	--	-	-	-
CL1028.Contig1_CS_265	961	394	9.2115	gi|302851624|ref|XP_002957335.1|	179	7e-44	tRNA pseudouridine synthase mitochondrial precursor [Volvox carteri f. nagariensis] >gi|300257294|gb|EFJ41544.1| tRNA pseudouridine synthase mitochondrial precursor [Volvox carteri f. nagariensis]	sp|Q3SX07|PUS3_BOVIN	111	7e-24	tRNA pseudouridine synthase 3 OS=Bos taurus GN=PUS3 PE=2 SV=1	SPAC25B8.05	117	2e-26	COG0101	Pseudouridylate synthase	K06173	4e-26	116	olu:OSTLU_3550	tRNA pseudouridine synthase A [EC:5.4.99.12]	GO:0006399//tRNA metabolic process;GO:0001522//pseudouridine synthesis	GO:0005488//binding;GO:0016853//isomerase activity	-
CL1029.Contig1_CS_265	1537	0	0	gi|79424348|ref|NP_189520.2|	73.2	1e-11	uncharacterized protein [Arabidopsis thaliana] >gi|332643969|gb|AEE77490.1| uncharacterized protein [Arabidopsis thaliana]	sp|P08673|CSP_PLACC	72.8	7e-12	Circumsporozoite protein OS=Plasmodium cynomolgi (strain Ceylon) PE=3 SV=1	--	--	--	--	--	K14306	2e-10	65.1	zma:100382913	nuclear pore complex protein Nup62	-	-	GO:0005622//intracellular
CL1029.Contig2_CS_265	1576	23	0.3279	gi|79424348|ref|NP_189520.2|	74.7	3e-12	uncharacterized protein [Arabidopsis thaliana] >gi|332643969|gb|AEE77490.1| uncharacterized protein [Arabidopsis thaliana]	sp|P08673|CSP_PLACC	73.2	5e-12	Circumsporozoite protein OS=Plasmodium cynomolgi (strain Ceylon) PE=3 SV=1	mll9606	54.7	4e-07	COG3846	Type IV secretory pathway, TrbL components	K14306	2e-08	58.2	zma:100382913	nuclear pore complex protein Nup62	-	GO:0005488//binding	-
CL103.Contig1_CS_265	842	213	5.6836	gi|76262500|gb|ABA41400.1|	325	5e-88	pherophorin-C2 protein precursor [Chlamydomonas reinhardtii]	sp|Q9FPQ6|GP1_CHLRE	278	3e-74	Vegetative cell wall protein gp1 OS=Chlamydomonas reinhardtii GN=GP1 PE=2 SV=1	Rv3876	135	7e-32	COG0455	ATPases involved in chromosome partitioning	K14709	7e-60	228	vcn:VOLCADRAFT_104214	solute carrier family 39 (zinc transporter), member 1/2/3	-	-	-
CL1030.Contig1_CS_265	1415	5885	93.4428	gi|37983622|gb|AAR06292.1|	417	1e-115	SAICAR synthetase [Nicotiana tabacum]	sp|P38025|PUR7_ARATH	410	2e-113	Phosphoribosylaminoimidazole-succinocarboxamide synthase, chloroplastic OS=Arabidopsis thaliana GN=PUR7 PE=2 SV=2	AGc4615	318	1e-86	COG0152	Phosphoribosylaminoimidazolesuccinocarboxamide (SAICAR) synthase	K01923	4e-148	522	vcn:VOLCADRAFT_84670	phosphoribosylaminoimidazole-succinocarboxamide synthase [EC:6.3.2.6]	-	-	-
CL1031.Contig1_CS_265	672	1014	33.9019	--	--	--	--	--	--	--	--	--	--	--	--	--	--	--	--	--	--	-	-	-
CL1032.Contig1_CS_265	731	253	7.776	gi|1655699|emb|CAA69032.1|	60.5	2e-08	pherophorin-S [Volvox carteri f. nagariensis]	sp|Q8MP30|Y7791_DICDI	67.4	9e-11	Uncharacterized histidine-rich protein DDB_G0274557 OS=Dictyostelium discoideum GN=DDB_G0274557 PE=4 SV=1	XF0818	50.4	3e-06	COG2730	Endoglucanase	K01115	6e-09	58.5	vcn:VOLCADRAFT_99471	phospholipase D [EC:3.1.4.4]	-	-	GO:0016020//membrane
CL1033.Contig1_CS_265	990	1091	24.7597	gi|294845998|gb|ADF43157.1|	82.4	9e-15	SAD1p [Chlamydomonas reinhardtii]	sp|Q02817|MUC2_HUMAN	77	2e-13	Mucin-2 OS=Homo sapiens GN=MUC2 PE=1 SV=2	RSc2303	55.8	1e-07	COG4796	Type II secretory pathway, component HofQ	K11824	5e-11	66.2	vcn:VOLCADRAFT_120602	AP-2 complex subunit alpha	-	-	-
CL1034.Contig1_CS_265	841	230	6.1445	--	--	--	--	--	--	--	--	--	--	--	--	--	--	--	--	--	--	-	-	-
CL1035.Contig1_CS_265	587	568	21.7403	--	--	--	--	--	--	--	--	--	--	--	--	--	--	--	--	--	--	-	-	-
CL1036.Contig1_CS_265	1216	558	10.3099	--	--	--	--	--	--	--	--	--	--	--	--	--	--	--	--	--	--	-	-	-
CL1037.Contig1_CS_265	712	19	0.5996	--	--	--	--	--	--	--	--	--	--	--	--	--	--	--	--	--	--	-	-	-
CL1038.Contig1_CS_265	724	49	1.5206	gi|159468484|ref|XP_001692404.1|	122	5e-27	3',5'-cyclic-nucleotide phosphodiesterase [Chlamydomonas reinhardtii] >gi|158278117|gb|EDP03882.1| 3',5'-cyclic-nucleotide phosphodiesterase [Chlamydomonas reinhardtii]	sp|P14270|PDE4D_RAT	95.9	2e-19	cAMP-specific 3',5'-cyclic phosphodiesterase 4D OS=Rattus norvegicus GN=Pde4d PE=1 SV=4	--	--	--	--	--	K01120	3e-28	122	cre:CHLREDRAFT_101278	3',5'-cyclic-nucleotide phosphodiesterase [EC:3.1.4.17]	-	GO:0016787//hydrolase activity	-
CL1039.Contig1_CS_265	620	4290	155.461	--	--	--	--	--	--	--	--	--	--	--	--	--	--	--	--	--	--	-	-	-
CL104.Contig1_CS_265	462	83	4.0364	--	--	--	--	--	--	--	--	--	--	--	--	--	--	--	--	--	--	-	-	-
CL104.Contig2_CS_265	554	4	0.1622	--	--	--	--	--	--	--	--	--	--	--	--	--	--	--	--	--	--	-	-	-
CL104.Contig3_CS_265	544	2	0.0826	--	--	--	--	--	--	--	--	--	--	--	--	--	--	--	--	--	--	-	-	-
CL1040.Contig1_CS_265	924	956	23.2456	gi|222424580|dbj|BAH20245.1|	87	3e-16	AT5G16780 [Arabidopsis thaliana]	sp|Q5XIW8|SNUT1_RAT	104	1e-21	U4/U6.U5 tri-snRNP-associated protein 1 OS=Rattus norvegicus GN=Sart1 PE=2 SV=1	VC1837	56.2	8e-08	COG3064	Membrane protein involved in colicin uptake	K11984	2e-46	183	vcn:VOLCADRAFT_90613	U4/U6.U5 tri-snRNP-associated protein 1	GO:0009888//tissue development;GO:0010051//xylem and phloem pattern formation;GO:0009791//post-embryonic development;GO:0048367//shoot development	-	GO:0005634//nucleus
CL1041.Contig1_CS_265	1946	1563	18.0456	gi|30681829|ref|NP_850032.1|	174	3e-42	uncharacterized protein [Arabidopsis thaliana] >gi|330252261|gb|AEC07355.1| uncharacterized protein [Arabidopsis thaliana]	sp|Q95WA4|SWP2_ENCIN	218	1e-55	Spore wall protein 2 OS=Encephalitozoon intestinalis GN=SWP2 PE=1 SV=1	YLR106c	108	3e-23	COG5271	AAA ATPase containing von Willebrand factor type A (vWA) domain	K14306	3e-26	117	rcu:RCOM_1609340	nuclear pore complex protein Nup62	-	-	-
CL1042.Contig1_CS_265	1003	0	0	--	--	--	--	--	--	--	--	--	--	--	--	--	--	--	--	--	--	-	-	-
CL1043.Contig1_CS_265	2054	491	5.3708	gi|159462424|ref|XP_001689442.1|	63.2	1e-08	flagellar associated protein [Chlamydomonas reinhardtii] >gi|158283430|gb|EDP09180.1| flagellar associated protein [Chlamydomonas reinhardtii]	--	--	--	--	--	--	--	--	--	--	--	--	--	--	-	-	-
CL1044.Contig1_CS_265	1045	345	7.4175	gi|159477969|ref|XP_001697081.1|	159	6e-38	protein kinase [Chlamydomonas reinhardtii] >gi|158274993|gb|EDP00773.1| protein kinase [Chlamydomonas reinhardtii]	sp|Q9FKG5|PUB51_ARATH	90.9	1e-17	U-box domain-containing protein 51 OS=Arabidopsis thaliana GN=PUB51 PE=2 SV=2	Cgl2127_1	61.2	3e-09	COG0515	Serine/threonine protein kinase	K00924	1e-15	81.6	osa:4337593	[EC:2.7.1.-]	-	GO:0004672//protein kinase activity	-
CL1045.Contig1_CS_265	1039	205	4.433	gi|15230470|ref|NP_187842.1|	81.3	2e-14	ankyrin repeats-containing protein [Arabidopsis thaliana] >gi|75308849|sp|Q9C7A2.1|Y3236_ARATH RecName: Full=Ankyrin repeat-containing protein At3g12360 >gi|12321945|gb|AAG51002.1|AC069474_1 ankyrin-like protein; 93648-91299 [Arabidopsis thaliana] >gi|332641667|gb|AEE75188.1| ankyrin repeats-containing protein [Arabidopsis thaliana]	sp|Q0P5B9|ANR39_BOVIN	115	4e-25	Ankyrin repeat domain-containing protein 39 OS=Bos taurus GN=ANKRD39 PE=2 SV=1	SPAC6C3.08	64.7	3e-10	COG0666	FOG: Ankyrin repeat	K06694	6e-15	79.3	cre:CHLREDRAFT_140415	26S proteasome non-ATPase regulatory subunit 10	-	-	-
CL1045.Contig2_CS_265	1093	16	0.3289	gi|15230470|ref|NP_187842.1|	70.1	5e-11	ankyrin repeats-containing protein [Arabidopsis thaliana] >gi|75308849|sp|Q9C7A2.1|Y3236_ARATH RecName: Full=Ankyrin repeat-containing protein At3g12360 >gi|12321945|gb|AAG51002.1|AC069474_1 ankyrin-like protein; 93648-91299 [Arabidopsis thaliana] >gi|332641667|gb|AEE75188.1| ankyrin repeats-containing protein [Arabidopsis thaliana]	sp|Q0P5B9|ANR39_BOVIN	104	1e-21	Ankyrin repeat domain-containing protein 39 OS=Bos taurus GN=ANKRD39 PE=2 SV=1	SPAC6C3.08	64.3	4e-10	COG0666	FOG: Ankyrin repeat	K06694	1e-11	68.2	cre:CHLREDRAFT_140415	26S proteasome non-ATPase regulatory subunit 10	-	-	-
CL1046.Contig1_CS_265	534	317	13.3375	gi|51535575|dbj|BAD37519.1|	34.3	2e-07	zinc finger (CCCH-type) protein-like [Oryza sativa Japonica Group]	sp|Q54WH2|FORA_DICDI	39.7	1e-07	Formin-A OS=Dictyostelium discoideum GN=forA PE=1 SV=1	--	--	--	--	--	K08874	4e-06	36.6	cre:CHLREDRAFT_141477	transformation/transcription domain-associated protein	-	GO:0005488//binding	-
CL1047.Contig1_CS_265	597	1311	49.3383	gi|302831119|ref|XP_002947125.1|	346	1e-94	vitamin B12 dependent methionine synthase [Volvox carteri f. nagariensis] >gi|300267532|gb|EFJ51715.1| vitamin B12 dependent methionine synthase [Volvox carteri f. nagariensis]	sp|Q54P92|METH_DICDI	259	9e-69	Methionine synthase OS=Dictyostelium discoideum GN=mtr PE=3 SV=1	BMEI1759_2	246	3e-65	COG1410	Methionine synthase I, cobalamin-binding domain	K00548	5e-95	343	cre:CHLREDRAFT_76715	5-methyltetrahydrofolate--homocysteine methyltransferase [EC:2.1.1.13]	GO:0006725//cellular aromatic compound metabolic process;GO:0000097//sulfur amino acid biosynthetic process	GO:0046914//transition metal ion binding;GO:0019842//vitamin binding;GO:0008172//S-methyltransferase activity	GO:0044464//cell part
CL1048.Contig1_CS_265	1023	960	21.0839	gi|159486817|ref|XP_001701433.1|	122	8e-27	raffinose synthase [Chlamydomonas reinhardtii] >gi|158271615|gb|EDO97430.1| raffinose synthase [Chlamydomonas reinhardtii]	sp|Q94A08|RFS2_ARATH	90.1	2e-17	Probable galactinol--sucrose galactosyltransferase 2 OS=Arabidopsis thaliana GN=RFS2 PE=2 SV=2	--	--	--	--	--	K06611	1e-14	78.2	sbi:SORBI_05g026330	stachyose synthetase [EC:2.4.1.67]	-	-	-
CL1049.Contig1_CS_265	621	487	17.6195	--	--	--	--	--	--	--	--	--	--	--	--	--	--	--	--	--	--	-	-	-
CL105.Contig1_CS_265	1170	4	0.0768	gi|294845998|gb|ADF43157.1|	90.9	3e-17	SAD1p [Chlamydomonas reinhardtii]	sp|Q13428|TCOF_HUMAN	94.7	1e-18	Treacle protein OS=Homo sapiens GN=TCOF1 PE=1 SV=3	tolA	74.7	3e-13	COG3064	Membrane protein involved in colicin uptake	K11294	4e-18	90.1	ppp:PHYPADRAFT_167900	nucleolin	-	-	-
CL105.Contig2_CS_265	1176	0	0	gi|159486046|ref|XP_001701055.1|	90.5	4e-17	histone methyltransferase [Chlamydomonas reinhardtii] >gi|158281554|gb|EDP07309.1| histone methyltransferase [Chlamydomonas reinhardtii]	sp|Q13428|TCOF_HUMAN	90.9	2e-17	Treacle protein OS=Homo sapiens GN=TCOF1 PE=1 SV=3	tolA	72.8	1e-12	COG3064	Membrane protein involved in colicin uptake	K11294	9e-18	89	ppp:PHYPADRAFT_167900	nucleolin	-	-	-
CL1050.Contig1_CS_265	528	32	1.3617	--	--	--	--	--	--	--	--	--	--	--	--	--	--	--	--	--	--	-	-	-
CL1051.Contig1_CS_265	745	219	6.6046	--	--	--	--	--	--	--	--	--	--	--	--	--	--	--	--	--	--	-	-	-
CL1052.Contig1_CS_265	584	6	0.2308	--	--	--	--	--	--	--	--	--	--	--	--	--	--	--	--	--	--	-	-	-
CL1053.Contig1_CS_265	628	260	9.3018	gi|226506680|ref|NP_001148148.1|	60.8	1e-08	protein kinase KIPK [Zea mays] >gi|195616120|gb|ACG29890.1| protein kinase KIPK [Zea mays]	sp|Q55F45|Y8642_DICDI	63.9	8e-10	Probable serine/threonine-protein kinase DDB_G0268642 OS=Dictyostelium discoideum GN=DDB_G0268642 PE=3 SV=1	SPy1625_1	50.1	3e-06	COG0515	Serine/threonine protein kinase	K08850	1e-08	57	cre:CHLREDRAFT_59448	aurora kinase, other [EC:2.7.11.1]	-	GO:0004672//protein kinase activity;GO:0000166//nucleotide binding	-
CL1054.Contig1_CS_265	1030	292	6.3694	gi|217039738|gb|ACJ76959.1|	75.9	9e-13	low molecular weight glutenin [Triticum monococcum]	sp|P17437|XP2_XENLA	58.9	4e-12	Skin secretory protein xP2 OS=Xenopus laevis GN=p2 PE=2 SV=2	--	--	--	--	--	K03126	2e-06	51.2	sbi:SORBI_03g040460	transcription initiation factor TFIID subunit 12	-	-	-
CL1055.Contig1_CS_265	697	59	1.9018	--	--	--	--	--	--	--	--	--	--	--	--	--	--	--	--	--	--	-	-	-
CL1056.Contig1_CS_265	681	572	18.8714	gi|302851231|ref|XP_002957140.1|	52.4	5e-06	hypothetical protein VOLCADRAFT_98172 [Volvox carteri f. nagariensis] >gi|300257547|gb|EFJ41794.1| hypothetical protein VOLCADRAFT_98172 [Volvox carteri f. nagariensis]	--	--	--	--	--	--	--	--	--	--	--	--	--	--	-	-	-
CL1057.Contig1_CS_265	855	165	4.3358	gi|297851654|ref|XP_002893708.1|	52.4	8e-06	hypothetical protein ARALYDRAFT_473401 [Arabidopsis lyrata subsp. lyrata] >gi|297339550|gb|EFH69967.1| hypothetical protein ARALYDRAFT_473401 [Arabidopsis lyrata subsp. lyrata]	--	--	--	--	--	--	--	--	--	--	--	--	--	--	-	-	-
CL1058.Contig1_CS_265	714	300	9.4401	--	--	--	--	--	--	--	--	--	--	--	--	--	--	--	--	--	--	-	-	-
CL1059.Contig1_CS_265	554	166	6.7322	--	--	--	--	--	--	--	--	--	--	--	--	--	--	--	--	--	--	-	-	-
CL106.Contig1_CS_265	293	335	25.6881	gi|76262500|gb|ABA41400.1|	152	1e-36	pherophorin-C2 protein precursor [Chlamydomonas reinhardtii]	sp|Q9FPQ6|GP1_CHLRE	138	1e-32	Vegetative cell wall protein gp1 OS=Chlamydomonas reinhardtii GN=GP1 PE=2 SV=1	XF0818	90.9	5e-19	COG2730	Endoglucanase	K14709	5e-31	129	vcn:VOLCADRAFT_104214	solute carrier family 39 (zinc transporter), member 1/2/3	-	-	-
CL106.Contig2_CS_265	273	41	3.3742	gi|76262498|gb|ABA41399.1|	145	2e-34	pherophorin-C1 protein precursor [Chlamydomonas reinhardtii]	sp|Q9FPQ6|GP1_CHLRE	139	4e-33	Vegetative cell wall protein gp1 OS=Chlamydomonas reinhardtii GN=GP1 PE=2 SV=1	XF0818	87.8	4e-18	COG2730	Endoglucanase	K14709	1e-30	128	vcn:VOLCADRAFT_104214	solute carrier family 39 (zinc transporter), member 1/2/3	-	-	-
CL1060.Contig1_CS_265	779	259	7.47	gi|30679533|ref|NP_850517.1|	57.8	2e-07	RING/U-box domain-containing protein [Arabidopsis thaliana] >gi|66865926|gb|AAY57597.1| RING finger family protein [Arabidopsis thaliana] >gi|332640735|gb|AEE74256.1| RING/U-box domain-containing protein [Arabidopsis thaliana]	sp|Q803I8|SYVN1_DANRE	53.5	2e-06	E3 ubiquitin-protein ligase synoviolin OS=Danio rerio GN=syvn1 PE=2 SV=2	--	--	--	--	--	K10601	1e-10	64.3	zma:100217233	E3 ubiquitin-protein ligase synoviolin [EC:6.3.2.19]	-	-	GO:0016020//membrane
CL1061.Contig1_CS_265	693	997	32.3234	--	--	--	--	--	--	--	--	--	--	--	--	--	--	--	--	--	--	-	-	-
CL1062.Contig1_CS_265	534	24231	1019.5	--	--	--	--	--	--	--	--	--	--	--	--	--	--	--	--	--	--	-	-	-
CL1063.Contig1_CS_265	808	117	3.2533	gi|255086910|ref|XP_002505378.1|	99	7e-20	receptor-like cell wall protein [Micromonas sp. RCC299] >gi|226520648|gb|ACO66636.1| receptor-like cell wall protein [Micromonas sp. RCC299]	sp|P41479|Y091_NPVAC	89.7	2e-17	Uncharacterized 24.1 kDa protein in LEF4-P33 intergenic region OS=Autographa californica nuclear polyhedrosis virus PE=4 SV=1	XF0818	75.1	1e-13	COG2730	Endoglucanase	K14709	5e-18	89	vcn:VOLCADRAFT_104214	solute carrier family 39 (zinc transporter), member 1/2/3	-	GO:0003824//catalytic activity	-
CL1064.Contig1_CS_265	678	597	19.7834	--	--	--	--	--	--	--	--	--	--	--	--	--	--	--	--	--	--	-	-	-
CL1065.Contig1_CS_265	775	267	7.7404	gi|302847122|ref|XP_002955096.1|	228	9e-59	pseudouridine synthase mitochondrial precursor [Volvox carteri f. nagariensis] >gi|300259624|gb|EFJ43850.1| pseudouridine synthase mitochondrial precursor [Volvox carteri f. nagariensis]	sp|O32068|YTZG_BACSU	92	4e-18	Uncharacterized RNA pseudouridine synthase ytzG OS=Bacillus subtilis GN=ytzG PE=3 SV=2	XF1200	127	2e-29	COG1187	16S rRNA uridine-516 pseudouridylate synthase and related pseudouridylate synthases	K06178	3e-08	56.2	olu:OSTLU_10314	ribosomal large subunit pseudouridine synthase B [EC:5.4.99.12]	GO:0009451//RNA modification	GO:0016866//intramolecular transferase activity	-
CL1066.Contig1_CS_265	632	41	1.4575	--	--	--	--	--	--	--	--	--	--	--	--	--	--	--	--	--	--	-	-	-
CL1067.Contig1_CS_265	1726	1886	24.5503	gi|38347102|emb|CAE02574.2|	394	1e-108	OSJNBa0006M15.17 [Oryza sativa Japonica Group] >gi|116309990|emb|CAH67017.1| H0523F07.5 [Oryza sativa Indica Group]	sp|Q803I2|ERGI3_DANRE	378	6e-104	Endoplasmic reticulum-Golgi intermediate compartment protein 3 OS=Danio rerio GN=ergic3 PE=2 SV=1	--	--	--	--	--	--	--	--	--	--	-	-	-
CL1068.Contig1_CS_265	1199	686	12.8547	gi|2352923|gb|AAB69319.1|	213	6e-54	cytosolic glucose-6-phosphate dehydrogenase 2 [Petroselinum crispum]	sp|P11412|G6PD_YEAST	188	8e-47	Glucose-6-phosphate 1-dehydrogenase OS=Saccharomyces cerevisiae (strain ATCC 204508 / S288c) GN=ZWF1 PE=1 SV=4	YNL241c	188	2e-47	COG0364	Glucose-6-phosphate 1-dehydrogenase	K00036	1e-56	218	ppp:PHYPADRAFT_110351	glucose-6-phosphate 1-dehydrogenase [EC:1.1.1.49]	GO:0008152//metabolic process	GO:0003824//catalytic activity	-
CL1069.Contig1_CS_265	431	178	9.2789	--	--	--	--	--	--	--	--	--	--	--	--	--	--	--	--	--	--	-	-	-
CL107.Contig1_CS_265	178	575	72.5777	--	--	--	--	--	--	--	--	--	--	--	--	--	--	--	--	--	--	-	-	-
CL107.Contig2_CS_265	736	1439	43.9277	--	--	--	--	--	--	--	--	--	--	--	--	--	--	--	--	--	--	-	-	-
CL107.Contig3_CS_265	1263	1267	22.5387	gi|156144636|gb|ABU52967.1|	176	5e-43	hypothetical protein [Dunaliella viridis]	--	--	--	--	--	--	--	--	--	--	--	--	--	--	-	GO:0005488//binding	-
CL1070.Contig1_CS_265	428	42	2.2048	gi|302845150|ref|XP_002954114.1|	66.6	9e-11	Kif9 kinesin [Volvox carteri f. nagariensis] >gi|300260613|gb|EFJ44831.1| Kif9 kinesin [Volvox carteri f. nagariensis]	--	--	--	--	all1466	50.8	8e-07	COG0457	FOG: TPR repeat	--	--	--	--	--	-	-	-
CL1071.Contig1_CS_265	797	7764	218.868	gi|159463198|ref|XP_001689829.1|	224	1e-57	NADH:ubiquinone oxidoreductase B14.7 subunit [Chlamydomonas reinhardtii] >gi|45357080|gb|AAS58499.1| mitochondrial NADH:ubiquinone oxidoreductase 23 kDa subunit precursor [Chlamydomonas reinhardtii] >gi|158283817|gb|EDP09567.1| NADH:ubiquinone oxidoreductase B14.7 subunit [Chlamydomonas reinhardtii]	--	--	--	--	--	--	--	--	--	--	--	--	--	--	-	GO:0016491//oxidoreductase activity	GO:0016020//membrane
CL1072.Contig1_CS_265	795	2771	78.3114	gi|18399520|ref|NP_565493.1|	126	3e-28	sedlin-N conserved region-containing protein [Arabidopsis thaliana] >gi|20197682|gb|AAD20904.2| expressed protein [Arabidopsis thaliana] >gi|98961081|gb|ABF59024.1| At2g20930 [Arabidopsis thaliana] >gi|222424371|dbj|BAH20141.1| AT2G20930 [Arabidopsis thaliana] >gi|330252005|gb|AEC07099.1| sedlin-N conserved region-containing protein [Arabidopsis thaliana]	sp|Q54CU7|TPC2L_DICDI	113	1e-24	Trafficking protein particle complex subunit 2-like protein OS=Dictyostelium discoideum GN=trappc2l PE=3 SV=1	--	--	--	--	--	--	--	--	--	--	GO:0006810//transport	-	GO:0005622//intracellular
CL1073.Contig1_CS_265	738	91	2.7704	--	--	--	--	--	--	--	--	--	--	--	--	--	--	--	--	--	--	-	-	-
CL1074.Contig1_CS_265	389	101	5.8335	--	--	--	--	--	--	--	--	--	--	--	--	--	--	--	--	--	--	-	-	-
CL1075.Contig1_CS_265	591	139	5.2842	gi|2894120|emb|CAA06000.1|	58.9	4e-08	extensin-like protein [Solanum tuberosum]	sp|Q9S8M0|LECT_SOLTU	51.6	4e-06	Chitin-binding lectin 1 OS=Solanum tuberosum PE=1 SV=2	--	--	--	--	--	K01115	9e-07	50.8	vcn:VOLCADRAFT_99471	phospholipase D [EC:3.1.4.4]	-	-	-
CL1077.Contig1_CS_265	958	213	4.9954	gi|159474390|ref|XP_001695308.1|	216	3e-55	protein required for templated centriole assembly [Chlamydomonas reinhardtii] >gi|37624751|gb|AAQ95705.1| variable flagellar number protein [Chlamydomonas reinhardtii] >gi|37624753|gb|AAQ95706.1| variable flagellar number protein [Chlamydomonas reinhardtii] >gi|158275791|gb|EDP01566.1| protein required for templated centriole assembly [Chlamydomonas reinhardtii]	sp|A0JPP8|CCD61_RAT	87.4	1e-16	Coiled-coil domain-containing protein 61 OS=Rattus norvegicus GN=Ccdc61 PE=2 SV=1	--	--	--	--	--	K03254	1e-06	51.2	ppp:PHYPADRAFT_211874	translation initiation factor 3 subunit A	-	-	-
CL1078.Contig1_CS_265	580	5790	224.288	gi|159469426|ref|XP_001692864.1|	79.7	2e-14	SNF2 family chromodomain-helicase [Chlamydomonas reinhardtii] >gi|158277666|gb|EDP03433.1| SNF2 family chromodomain-helicase [Chlamydomonas reinhardtii]	sp|Q75JC9|Y8484_DICDI	78.6	2e-17	Uncharacterized protein DDB_G0271670 OS=Dictyostelium discoideum GN=DDB_G0271670 PE=4 SV=1	XF1267	67.8	1e-11	COG5297	Cellobiohydrolase A (1,4-beta-cellobiosidase A)	K14306	8e-11	64.3	vcn:VOLCADRAFT_105669	nuclear pore complex protein Nup62	GO:0044249//cellular biosynthetic process;GO:0006139//nucleobase, nucleoside, nucleotide and nucleic acid metabolic process	-	GO:0044464//cell part
CL1079.Contig1_CS_265	544	1076	44.4395	--	--	--	--	--	--	--	--	--	--	--	--	--	--	--	--	--	--	-	-	-
CL108.Contig1_CS_265	256	14	1.2287	--	--	--	--	--	--	--	--	--	--	--	--	--	--	--	--	--	--	-	-	-
CL108.Contig2_CS_265	272	16	1.3216	--	--	--	--	--	--	--	--	--	--	--	--	--	--	--	--	--	--	-	-	-
CL1080.Contig1_CS_265	545	38	1.5665	--	--	--	--	--	--	--	--	--	--	--	--	--	--	--	--	--	--	-	-	-
CL1081.Contig1_CS_265	1056	47	1	--	--	--	--	--	--	--	--	--	--	--	--	--	--	--	--	--	--	-	-	-
CL1082.Contig1_CS_265	1082	765	15.8851	gi|302838296|ref|XP_002950706.1|	219	7e-56	hypothetical protein VOLCADRAFT_91165 [Volvox carteri f. nagariensis] >gi|300263823|gb|EFJ48021.1| hypothetical protein VOLCADRAFT_91165 [Volvox carteri f. nagariensis]	--	--	--	--	--	--	--	--	--	--	--	--	--	--	-	-	-
CL1083.Contig1_CS_265	436	62	3.1949	--	--	--	--	--	--	--	--	--	--	--	--	--	--	--	--	--	--	-	-	-
CL1084.Contig1_CS_265	429	44	2.3044	--	--	--	--	--	--	--	--	--	--	--	--	--	--	--	--	--	--	-	-	-
CL1085.Contig1_CS_265	606	305	11.3079	gi|302845449|ref|XP_002954263.1|	65.5	5e-10	extracellular matrix glycoprotein pherophorin-V40 [Volvox carteri f. nagariensis] >gi|300260468|gb|EFJ44687.1| extracellular matrix glycoprotein pherophorin-V40 [Volvox carteri f. nagariensis]	sp|Q9S8M0|LECT_SOLTU	63.2	1e-09	Chitin-binding lectin 1 OS=Solanum tuberosum PE=1 SV=2	CC3494_1	57	2e-08	COG3637	Opacity protein and related surface antigens	K01115	1e-09	60.5	vcn:VOLCADRAFT_99471	phospholipase D [EC:3.1.4.4]	GO:0006259//DNA metabolic process	GO:0005488//binding;GO:0003824//catalytic activity	-
CL1086.Contig1_CS_265	453	299	14.8296	--	--	--	--	--	--	--	--	--	--	--	--	--	--	--	--	--	--	-	-	-
CL1087.Contig1_CS_265	826	291	7.9153	gi|125604346|gb|EAZ43671.1|	57	3e-07	hypothetical protein OsJ_28297 [Oryza sativa Japonica Group]	--	--	--	--	--	--	--	--	--	--	--	--	--	--	-	-	-
CL1088.Contig1_CS_265	487	38	1.7531	gi|307107341|gb|EFN55584.1|	58.9	3e-08	expressed protein [Chlorella variabilis]	sp|Q555D2|Y6503_DICDI	57	5e-08	Uncharacterized protein DDB_G0274915 OS=Dictyostelium discoideum GN=DDB_G0274915 PE=4 SV=2	--	--	--	--	--	K14306	1e-08	56.2	zma:100382913	nuclear pore complex protein Nup62	-	-	GO:0043231//intracellular membrane-bounded organelle
CL1089.Contig1_CS_265	585	208	7.9885	gi|195640486|gb|ACG39711.1|	69.3	3e-11	N-acetyltransferase [Zea mays]	sp|A7SLC8|NAT9_NEMVE	66.2	1e-10	N-acetyltransferase 9-like protein OS=Nematostella vectensis GN=nat9 PE=3 SV=1	--	--	--	--	--	--	--	--	--	--	-	-	-
CL109.Contig1_CS_265	282	11	0.8764	--	--	--	--	--	--	--	--	--	--	--	--	--	--	--	--	--	--	-	-	-
CL1090.Contig1_CS_265	495	116	5.2651	--	--	--	--	--	--	--	--	--	--	--	--	--	--	--	--	--	--	-	-	-
CL1091.Contig1_CS_265	589	38	1.4495	--	--	--	--	--	--	--	--	--	--	--	--	--	--	--	--	--	--	-	-	-
CL1092.Contig1_CS_265	392	0	0	--	--	--	--	--	--	--	--	--	--	--	--	--	--	--	--	--	--	-	-	-
CL1093.Contig1_CS_265	701	349	11.1857	--	--	--	--	--	--	--	--	--	--	--	--	--	--	--	--	--	--	-	-	-
CL1094.Contig1_CS_265	914	560	13.7657	gi|219563180|gb|ACL27948.1|	106	5e-22	keratin associated protein [Oryza sativa Indica Group]	sp|Q64507|KRA51_MOUSE	118	7e-26	Keratin-associated protein 5-1 OS=Mus musculus GN=Krtap5-1 PE=2 SV=1	NMB0700	71.6	2e-12	COG3468	Type V secretory pathway, adhesin AidA	K14572	3e-15	80.1	vcn:VOLCADRAFT_121252	midasin	-	-	-
CL1095.Contig1_CS_265	535	80	3.3596	gi|300120712|emb|CBK20266.2|	52.4	3e-06	unnamed protein product [Blastocystis hominis]	sp|Q54VC4|ASCC2_DICDI	51.2	4e-06	Activating signal cointegrator 1 complex subunit 2 OS=Dictyostelium discoideum GN=ascc2 PE=3 SV=2	--	--	--	--	--	--	--	--	--	--	-	-	-
CL1096.Contig1_CS_265	627	680	24.3667	gi|325192670|emb|CCA27091.1|	65.5	5e-10	AlNc14C454G11751 [Albugo laibachii Nc14]	sp|P0C7L0|WIPF3_MOUSE	54.7	5e-07	WAS/WASL-interacting protein family member 3 OS=Mus musculus GN=Wipf3 PE=1 SV=1	RSc2303	50.4	2e-06	COG4796	Type II secretory pathway, component HofQ	K12821	2e-08	56.2	vcn:VOLCADRAFT_104642	pre-mRNA-processing factor 40	-	-	-
CL1097.Contig1_CS_265	391	145	8.332	gi|302845150|ref|XP_002954114.1|	62.4	2e-09	Kif9 kinesin [Volvox carteri f. nagariensis] >gi|300260613|gb|EFJ44831.1| Kif9 kinesin [Volvox carteri f. nagariensis]	sp|Q68G30|KLC3_RAT	48.9	1e-05	Kinesin light chain 3 OS=Rattus norvegicus GN=Klc3 PE=1 SV=1	all1466	50.8	6e-07	COG0457	FOG: TPR repeat	--	--	--	--	--	-	-	-
CL1098.Contig1_CS_265	594	335	12.6711	--	--	--	--	sp|O00268|TAF4_HUMAN	52.4	2e-06	Transcription initiation factor TFIID subunit 4 OS=Homo sapiens GN=TAF4 PE=1 SV=2	--	--	--	--	--	--	--	--	--	--	-	-	-
CL1099.Contig1_CS_265	363	2013	124.593	--	--	--	--	--	--	--	--	--	--	--	--	--	--	--	--	--	--	-	-	-
CL11.Contig1_CS_265	1304	2	0.0345	--	--	--	--	--	--	--	--	--	--	--	--	--	--	--	--	--	--	-	-	-
CL11.Contig2_CS_265	1440	0	0	gi|159466282|ref|XP_001691338.1|	54.7	9e-12	hypothetical protein CHLREDRAFT_169965 [Chlamydomonas reinhardtii] >gi|158279310|gb|EDP05071.1| predicted protein [Chlamydomonas reinhardtii]	--	--	--	--	--	--	--	--	--	--	--	--	--	--	-	-	-
CL11.Contig3_CS_265	1457	0	0	gi|159466282|ref|XP_001691338.1|	57.4	1e-14	hypothetical protein CHLREDRAFT_169965 [Chlamydomonas reinhardtii] >gi|158279310|gb|EDP05071.1| predicted protein [Chlamydomonas reinhardtii]	--	--	--	--	--	--	--	--	--	--	--	--	--	--	-	-	-
CL11.Contig4_CS_265	1443	0	0	gi|317573323|gb|ADV32664.1|	57	7e-07	high molecular weight glutenin subunit Sx3* [Aegilops speltoides]	--	--	--	--	--	--	--	--	--	--	--	--	--	--	-	-	-
CL11.Contig5_CS_265	1454	0	0	gi|159466282|ref|XP_001691338.1|	54.7	9e-14	hypothetical protein CHLREDRAFT_169965 [Chlamydomonas reinhardtii] >gi|158279310|gb|EDP05071.1| predicted protein [Chlamydomonas reinhardtii]	--	--	--	--	--	--	--	--	--	--	--	--	--	--	-	-	-
CL11.Contig6_CS_265	1732	0	0	gi|317573323|gb|ADV32664.1|	57	8e-07	high molecular weight glutenin subunit Sx3* [Aegilops speltoides]	--	--	--	--	--	--	--	--	--	--	--	--	--	--	-	-	-
CL11.Contig7_CS_265	1746	0	0	gi|317573323|gb|ADV32664.1|	54.3	6e-06	high molecular weight glutenin subunit Sx3* [Aegilops speltoides]	--	--	--	--	--	--	--	--	--	--	--	--	--	--	-	-	-
CL11.Contig8_CS_265	1802	0	0	gi|159466282|ref|XP_001691338.1|	57.4	2e-14	hypothetical protein CHLREDRAFT_169965 [Chlamydomonas reinhardtii] >gi|158279310|gb|EDP05071.1| predicted protein [Chlamydomonas reinhardtii]	--	--	--	--	--	--	--	--	--	--	--	--	--	--	-	-	-
CL11.Contig9_CS_265	1788	0	0	gi|317573323|gb|ADV32664.1|	59.3	2e-07	high molecular weight glutenin subunit Sx3* [Aegilops speltoides]	--	--	--	--	--	--	--	--	--	--	--	--	--	--	-	-	-
CL110.Contig1_CS_265	706	94	2.9914	--	--	--	--	--	--	--	--	--	--	--	--	--	--	--	--	--	--	-	-	-
CL110.Contig2_CS_265	568	12	0.4747	--	--	--	--	--	--	--	--	--	--	--	--	--	--	--	--	--	--	-	-	-
CL110.Contig3_CS_265	804	30	0.8383	gi|156144636|gb|ABU52967.1|	59.3	6e-08	hypothetical protein [Dunaliella viridis]	--	--	--	--	--	--	--	--	--	--	--	--	--	--	-	-	-
CL110.Contig4_CS_265	711	6	0.1896	--	--	--	--	--	--	--	--	--	--	--	--	--	--	--	--	--	--	-	-	-
CL1100.Contig1_CS_265	891	247	6.2284	gi|303287388|ref|XP_003062983.1|	62.4	8e-09	flagellar autotomy protein [Micromonas pusilla CCMP1545] >gi|226455619|gb|EEH52922.1| flagellar autotomy protein [Micromonas pusilla CCMP1545]	--	--	--	--	--	--	--	--	--	--	--	--	--	--	-	GO:0005488//binding	-
CL1101.Contig1_CS_265	472	70	3.3321	gi|298713504|emb|CBJ27059.1|	82	3e-15	conserved unknown protein [Ectocarpus siliculosus]	--	--	--	--	PA3829	65.1	5e-11	COG1073	Hydrolases of the alpha/beta superfamily	--	--	--	--	--	-	-	-
CL1102.Contig1_CS_265	499	143	6.4386	gi|219563180|gb|ACL27948.1|	37.7	3e-06	keratin associated protein [Oryza sativa Indica Group]	sp|Q62220|KRA54_MOUSE	39.3	1e-06	Keratin-associated protein 5-4 OS=Mus musculus GN=Krtap5-4 PE=2 SV=1	--	--	--	--	--	--	--	--	--	--	-	-	-
CL1103.Contig1_CS_265	388	91	5.2694	--	--	--	--	--	--	--	--	--	--	--	--	--	--	--	--	--	--	-	-	-
CL1104.Contig1_CS_265	610	36	1.326	--	--	--	--	--	--	--	--	--	--	--	--	--	--	--	--	--	--	-	-	-
CL1105.Contig1_CS_265	535	129	5.4174	gi|308799039|ref|XP_003074300.1|	64.3	8e-10	DNA repair protein recN (ISS) [Ostreococcus tauri] >gi|116000471|emb|CAL50151.1| DNA repair protein recN (ISS) [Ostreococcus tauri]	sp|Q9K974|RECN_BACHD	59.7	1e-08	DNA repair protein recN OS=Bacillus halodurans GN=recN PE=3 SV=1	RSc2651	61.2	9e-10	COG0497	ATPase involved in DNA repair	--	--	--	--	--	-	-	-
CL1106.Contig1_CS_265	375	121	7.2495	gi|308808346|ref|XP_003081483.1|	87.8	4e-17	Predicted membrane protein (patched superfamily) (ISS) [Ostreococcus tauri] >gi|116059946|emb|CAL56005.1| Predicted membrane protein (patched superfamily) (ISS) [Ostreococcus tauri]	sp|Q9SX31|PERK9_ARATH	79	9e-15	Proline-rich receptor-like protein kinase PERK9 OS=Arabidopsis thaliana GN=PERK9 PE=2 SV=1	slr0599	59.3	2e-09	COG0515	Serine/threonine protein kinase	K01115	3e-17	84	vcn:VOLCADRAFT_99471	phospholipase D [EC:3.1.4.4]	-	GO:0016787//hydrolase activity	-
CL1107.Contig1_CS_265	453	401	19.8885	gi|302837029|ref|XP_002950074.1|	55.1	3e-07	dihydrolipoamide acetyltransferase [Volvox carteri f. nagariensis] >gi|300264547|gb|EFJ48742.1| dihydrolipoamide acetyltransferase [Volvox carteri f. nagariensis]	sp|P29128|ICP0_BHV1J	51.6	2e-06	E3 ubiquitin-protein ligase ICP0 OS=Bovine herpesvirus 1.1 (strain Jura) GN=BICP0 PE=3 SV=1	--	--	--	--	--	K00627	3e-08	55.1	vcn:VOLCADRAFT_80947	pyruvate dehydrogenase E2 component (dihydrolipoamide acetyltransferase) [EC:2.3.1.12]	-	GO:0005488//binding;GO:0003824//catalytic activity	-
CL1108.Contig1_CS_265	567	53	2.1001	gi|109391151|gb|ABG33844.1|	115	3e-25	lissencephaly protein 1-like [Chlamydomonas reinhardtii]	sp|Q00808|HETE1_PODAN	147	6e-35	Vegetative incompatibility protein HET-E-1 OS=Podospora anserina (strain S / DSM 980 / FGSC 10383) GN=HET-E1 PE=4 SV=1	all0438_2	131	6e-31	COG2319	FOG: WD40 repeat	K03130	4e-25	111	osa:4341679	transcription initiation factor TFIID subunit 5	-	-	-
CL1109.Contig1_CS_265	391	134	7.6999	--	--	--	--	--	--	--	--	--	--	--	--	--	--	--	--	--	--	-	-	-
CL111.Contig1_CS_265	237	3	0.2844	--	--	--	--	--	--	--	--	--	--	--	--	--	--	--	--	--	--	-	-	-
CL111.Contig2_CS_265	222	28	2.8337	--	--	--	--	--	--	--	--	--	--	--	--	--	--	--	--	--	--	-	-	-
CL1110.Contig1_CS_265	858	442	11.5742	--	--	--	--	--	--	--	--	--	--	--	--	--	--	--	--	--	--	-	-	-
CL1111.Contig1_CS_265	663	110	3.7276	gi|60678627|gb|AAX33674.1|	80.9	1e-14	plus agglutinin [Chlamydomonas incerta]	sp|Q9FPQ6|GP1_CHLRE	79	3e-14	Vegetative cell wall protein gp1 OS=Chlamydomonas reinhardtii GN=GP1 PE=2 SV=1	Rv3876	70.1	3e-12	COG0455	ATPases involved in chromosome partitioning	K01115	2e-13	73.2	vcn:VOLCADRAFT_99471	phospholipase D [EC:3.1.4.4]	-	-	-
CL1112.Contig1_CS_265	1031	24	0.523	--	--	--	--	--	--	--	--	--	--	--	--	--	--	--	--	--	--	-	-	-
CL1113.Contig1_CS_265	384	58	3.3935	--	--	--	--	--	--	--	--	--	--	--	--	--	--	--	--	--	--	-	-	-
CL1114.Contig1_CS_265	435	123	6.3529	--	--	--	--	--	--	--	--	--	--	--	--	--	--	--	--	--	--	-	-	-
CL1115.Contig1_CS_265	606	83	3.0772	--	--	--	--	--	--	--	--	--	--	--	--	--	--	--	--	--	--	-	-	-
CL1116.Contig1_CS_265	444	157	7.9446	--	--	--	--	--	--	--	--	--	--	--	--	--	--	--	--	--	--	-	-	-
CL1118.Contig1_CS_265	1191	1294	24.4106	gi|297802154|ref|XP_002868961.1|	177	2e-43	protein binding protein [Arabidopsis lyrata subsp. lyrata] >gi|297314797|gb|EFH45220.1| protein binding protein [Arabidopsis lyrata subsp. lyrata]	sp|Q6GLP4|RMD5A_XENLA	149	3e-35	Protein RMD5 homolog A OS=Xenopus laevis GN=rmnd5a PE=2 SV=1	SPBC29A3.03c	129	8e-30	COG5109	Uncharacterized conserved protein, contains RING Zn-finger	--	--	--	--	--	-	GO:0046872//metal ion binding	-
CL1119.Contig1_CS_265	490	77	3.5306	gi|302846047|ref|XP_002954561.1|	57.4	8e-08	type XI myosin MyoF [Volvox carteri f. nagariensis] >gi|300260233|gb|EFJ44454.1| type XI myosin MyoF [Volvox carteri f. nagariensis]	sp|P16649|TUP1_YEAST	51.6	2e-06	General transcriptional corepressor TUP1 OS=Saccharomyces cerevisiae (strain ATCC 204508 / S288c) GN=TUP1 PE=1 SV=2	--	--	--	--	--	K14005	7e-06	47.4	olu:OSTLU_39452	protein transport protein SEC31	-	-	-
CL112.Contig1_CS_265	853	13	0.3424	gi|18398450|ref|NP_565418.1|	131	6e-43	exosome complex exonuclease DIS3/RRP44 [Arabidopsis thaliana] >gi|15982745|gb|AAL09713.1| At2g17510/MJB20.7 [Arabidopsis thaliana] >gi|19699186|gb|AAL90959.1| At2g17510/MJB20.7 [Arabidopsis thaliana] >gi|330251544|gb|AEC06638.1| exosome complex exonuclease DIS3/RRP44 [Arabidopsis thaliana]	sp|Q9CSH3|RRP44_MOUSE	117	2e-38	Exosome complex exonuclease RRP44 OS=Mus musculus GN=Dis3 PE=2 SV=4	YOL021c	100	1e-34	COG0557	Exoribonuclease R	K12585	8e-46	135	olu:OSTLU_43971	exosome complex exonuclease DIS3/RRP44 [EC:3.1.13.-]	-	GO:0003676//nucleic acid binding;GO:0004518//nuclease activity	-
CL112.Contig2_CS_265	987	29	0.6601	gi|18398450|ref|NP_565418.1|	131	3e-42	exosome complex exonuclease DIS3/RRP44 [Arabidopsis thaliana] >gi|15982745|gb|AAL09713.1| At2g17510/MJB20.7 [Arabidopsis thaliana] >gi|19699186|gb|AAL90959.1| At2g17510/MJB20.7 [Arabidopsis thaliana] >gi|330251544|gb|AEC06638.1| exosome complex exonuclease DIS3/RRP44 [Arabidopsis thaliana]	sp|Q9CSH3|RRP44_MOUSE	117	6e-38	Exosome complex exonuclease RRP44 OS=Mus musculus GN=Dis3 PE=2 SV=4	YOL021c	100	3e-33	COG0557	Exoribonuclease R	K12585	5e-45	135	olu:OSTLU_43971	exosome complex exonuclease DIS3/RRP44 [EC:3.1.13.-]	-	GO:0003676//nucleic acid binding;GO:0004518//nuclease activity	-
CL112.Contig3_CS_265	1089	38	0.784	gi|18398450|ref|NP_565418.1|	131	3e-42	exosome complex exonuclease DIS3/RRP44 [Arabidopsis thaliana] >gi|15982745|gb|AAL09713.1| At2g17510/MJB20.7 [Arabidopsis thaliana] >gi|19699186|gb|AAL90959.1| At2g17510/MJB20.7 [Arabidopsis thaliana] >gi|330251544|gb|AEC06638.1| exosome complex exonuclease DIS3/RRP44 [Arabidopsis thaliana]	sp|Q9CSH3|RRP44_MOUSE	117	6e-38	Exosome complex exonuclease RRP44 OS=Mus musculus GN=Dis3 PE=2 SV=4	YOL021c	100	6e-34	COG0557	Exoribonuclease R	K12585	2e-45	135	olu:OSTLU_43971	exosome complex exonuclease DIS3/RRP44 [EC:3.1.13.-]	-	GO:0003676//nucleic acid binding;GO:0004527//exonuclease activity	-
CL1120.Contig1_CS_265	564	23	0.9162	--	--	--	--	--	--	--	--	--	--	--	--	--	--	--	--	--	--	-	-	-
CL1121.Contig1_CS_265	413	248	13.4914	gi|194278383|gb|ACF39779.1|	169	7e-42	PAS domain sensory protein FXL5 [Chlamydomonas reinhardtii]	sp|P23222|FIXL_BRAJA	66.6	5e-11	Sensor protein fixL OS=Bradyrhizobium japonicum GN=fixL PE=1 SV=1	CC0759_1	64.3	6e-11	COG2202	FOG: PAS/PAC domain	--	--	--	--	--	GO:0006351//transcription, DNA-dependent	GO:0060089//molecular transducer activity	-
CL1122.Contig1_CS_265	508	36	1.5922	--	--	--	--	--	--	--	--	--	--	--	--	--	--	--	--	--	--	-	-	-
CL1123.Contig1_CS_265	1743	10	0.1289	gi|159794881|pdb|2JIJ|A	346	7e-94	Chain A, Crystal Structure Of The Apo Form Of Chlamydomonas Reinhardtii Prolyl-4 Hydroxylase Type I >gi|159794882|pdb|2JIJ|B Chain B, Crystal Structure Of The Apo Form Of Chlamydomonas Reinhardtii Prolyl-4 Hydroxylase Type I >gi|159794883|pdb|2JIJ|C Chain C, Crystal Structure Of The Apo Form Of Chlamydomonas Reinhardtii Prolyl-4 Hydroxylase Type I	sp|Q20065|P4HA2_CAEEL	126	6e-28	Prolyl 4-hydroxylase subunit alpha-2 OS=Caenorhabditis elegans GN=phy-2 PE=1 SV=1	--	--	--	--	--	K00472	4e-117	419	vcn:VOLCADRAFT_82641	prolyl 4-hydroxylase [EC:1.14.11.2]	GO:0008152//metabolic process	GO:0046914//transition metal ion binding;GO:0016491//oxidoreductase activity;GO:0019842//vitamin binding	-
CL1123.Contig2_CS_265	1798	0	0	gi|159794881|pdb|2JIJ|A	346	7e-94	Chain A, Crystal Structure Of The Apo Form Of Chlamydomonas Reinhardtii Prolyl-4 Hydroxylase Type I >gi|159794882|pdb|2JIJ|B Chain B, Crystal Structure Of The Apo Form Of Chlamydomonas Reinhardtii Prolyl-4 Hydroxylase Type I >gi|159794883|pdb|2JIJ|C Chain C, Crystal Structure Of The Apo Form Of Chlamydomonas Reinhardtii Prolyl-4 Hydroxylase Type I	sp|Q20065|P4HA2_CAEEL	126	6e-28	Prolyl 4-hydroxylase subunit alpha-2 OS=Caenorhabditis elegans GN=phy-2 PE=1 SV=1	--	--	--	--	--	K00472	1e-113	369	vcn:VOLCADRAFT_82641	prolyl 4-hydroxylase [EC:1.14.11.2]	GO:0008152//metabolic process	GO:0046914//transition metal ion binding;GO:0016705//oxidoreductase activity, acting on paired donors, with incorporation or reduction of molecular oxygen;GO:0019842//vitamin binding	-
CL1124.Contig1_CS_265	413	8	0.4352	--	--	--	--	--	--	--	--	--	--	--	--	--	--	--	--	--	--	-	-	-
CL1125.Contig1_CS_265	531	368	15.5707	--	--	--	--	--	--	--	--	--	--	--	--	--	--	--	--	--	--	-	-	-
CL1126.Contig1_CS_265	461	9	0.4386	--	--	--	--	--	--	--	--	--	--	--	--	--	--	--	--	--	--	-	-	-
CL1127.Contig1_CS_265	444	42	2.1253	--	--	--	--	--	--	--	--	--	--	--	--	--	--	--	--	--	--	-	-	-
CL1128.Contig1_CS_265	496	129	5.8434	--	--	--	--	--	--	--	--	--	--	--	--	--	--	--	--	--	--	-	-	-
CL1129.Contig1_CS_265	583	249	9.5959	gi|297726329|ref|NP_001175528.1|	54.3	1e-06	Os08g0345400 [Oryza sativa Japonica Group] >gi|255678376|dbj|BAH94256.1| Os08g0345400 [Oryza sativa Japonica Group]	sp|Q64733|FOXB2_MOUSE	45.4	2e-07	Forkhead box protein B2 OS=Mus musculus GN=Foxb2 PE=2 SV=1	--	--	--	--	--	K03509	5e-07	51.6	vcn:VOLCADRAFT_116690	DNA polymerase eta subunit [EC:2.7.7.7]	-	-	-
CL113.Contig1_CS_265	242	20	1.8568	--	--	--	--	--	--	--	--	--	--	--	--	--	--	--	--	--	--	-	-	-
CL113.Contig2_CS_265	394	32	1.8248	--	--	--	--	--	--	--	--	--	--	--	--	--	--	--	--	--	--	-	-	-
CL113.Contig3_CS_265	1141	181	3.5641	--	--	--	--	--	--	--	--	--	--	--	--	--	--	--	--	--	--	-	-	-
CL113.Contig4_CS_265	1150	136	2.657	--	--	--	--	--	--	--	--	--	--	--	--	--	--	--	--	--	--	-	-	-
CL1130.Contig1_CS_265	353	102	6.492	--	--	--	--	--	--	--	--	--	--	--	--	--	--	--	--	--	--	-	-	-
CL1131.Contig1_CS_265	568	126	4.984	gi|302853736|ref|XP_002958381.1|	78.6	5e-14	hypothetical protein VOLCADRAFT_121712 [Volvox carteri f. nagariensis] >gi|300256261|gb|EFJ40531.1| hypothetical protein VOLCADRAFT_121712 [Volvox carteri f. nagariensis]	sp|P29617|PROS_DROME	50.1	1e-05	Homeobox protein prospero OS=Drosophila melanogaster GN=pros PE=1 SV=3	--	--	--	--	--	--	--	--	--	--	-	-	-
CL1132.Contig1_CS_265	743	92	2.782	gi|308808346|ref|XP_003081483.1|	64.7	4e-13	Predicted membrane protein (patched superfamily) (ISS) [Ostreococcus tauri] >gi|116059946|emb|CAL56005.1| Predicted membrane protein (patched superfamily) (ISS) [Ostreococcus tauri]	sp|Q9FPQ6|GP1_CHLRE	63.5	2e-12	Vegetative cell wall protein gp1 OS=Chlamydomonas reinhardtii GN=GP1 PE=2 SV=1	DR1459	58.9	8e-09	COG1404	Subtilisin-like serine proteases	K01115	2e-13	68.6	vcn:VOLCADRAFT_99471	phospholipase D [EC:3.1.4.4]	-	-	-
CL1133.Contig1_CS_265	1372	310	5.0765	gi|42563045|ref|NP_176995.2|	112	1e-23	thioesterase-like protein [Arabidopsis thaliana] >gi|332196655|gb|AEE34776.1| thioesterase-like protein [Arabidopsis thaliana]	--	--	--	--	CC3234	53.5	8e-07	COG0824	Predicted thioesterase	K07107	3e-24	110	ath:AT1G68260	acyl-CoA thioester hydrolase [EC:3.1.2.-]	-	GO:0016788//hydrolase activity, acting on ester bonds	-
CL1134.Contig1_CS_265	495	184	8.3516	--	--	--	--	--	--	--	--	--	--	--	--	--	--	--	--	--	--	-	-	-
CL1135.Contig1_CS_265	870	585	15.1075	gi|159478407|ref|XP_001697294.1|	83.6	3e-15	pullulanase-type starch debranching enzyme [Chlamydomonas reinhardtii] >gi|158274452|gb|EDP00234.1| pullulanase-type starch debranching enzyme [Chlamydomonas reinhardtii]	sp|Q05884|AMY_STRLI	53.1	2e-06	Alpha-amylase OS=Streptomyces lividans GN=amy PE=1 SV=1	--	--	--	--	--	--	--	--	--	--	-	-	-
CL1136.Contig1_CS_265	501	358	16.0547	--	--	--	--	--	--	--	--	--	--	--	--	--	--	--	--	--	--	-	-	-
CL1137.Contig1_CS_265	577	2	0.0779	--	--	--	--	--	--	--	--	--	--	--	--	--	--	--	--	--	--	-	-	-
CL1138.Contig1_CS_265	511	98	4.3088	gi|298714264|emb|CBJ33892.1|	53.5	1e-06	hypothetical protein Esi_0674_0004 [Ectocarpus siliculosus]	--	--	--	--	--	--	--	--	--	--	--	--	--	--	-	-	-
CL1139.Contig1_CS_265	689	18	0.587	--	--	--	--	--	--	--	--	--	--	--	--	--	--	--	--	--	--	-	-	-
CL114.Contig1_CS_265	298	112	8.4442	--	--	--	--	--	--	--	--	--	--	--	--	--	--	--	--	--	--	-	-	-
CL114.Contig2_CS_265	278	219	17.6993	--	--	--	--	--	--	--	--	--	--	--	--	--	--	--	--	--	--	-	-	-
CL114.Contig3_CS_265	311	24	1.7338	--	--	--	--	--	--	--	--	--	--	--	--	--	--	--	--	--	--	-	-	-
CL1140.Contig1_CS_265	396	2823	160.166	--	--	--	--	--	--	--	--	--	--	--	--	--	--	--	--	--	--	-	-	-
CL1141.Contig1_CS_265	330	193	13.1401	--	--	--	--	--	--	--	--	--	--	--	--	--	K12815	4e-06	47	cre:CHLREDRAFT_132956	pre-mRNA-splicing factor ATP-dependent RNA helicase PRP16 [EC:3.6.4.13]	-	-	-
CL1142.Contig1_CS_265	339	399	26.4441	--	--	--	--	--	--	--	--	--	--	--	--	--	--	--	--	--	--	-	-	-
CL1143.Contig1_CS_265	673	379	12.6526	--	--	--	--	--	--	--	--	--	--	--	--	--	--	--	--	--	--	-	-	-
CL1144.Contig1_CS_265	605	334	12.4036	--	--	--	--	--	--	--	--	--	--	--	--	--	--	--	--	--	--	-	-	-
CL1145.Contig1_CS_265	442	19	0.9658	--	--	--	--	--	--	--	--	--	--	--	--	--	--	--	--	--	--	-	-	-
CL1146.Contig1_CS_265	553	33	1.3407	gi|2429362|gb|AAB70928.1|	65.1	5e-10	proline rich protein [Santalum album]	sp|Q9FPQ6|GP1_CHLRE	61.2	4e-09	Vegetative cell wall protein gp1 OS=Chlamydomonas reinhardtii GN=GP1 PE=2 SV=1	Rv3876	51.2	1e-06	COG0455	ATPases involved in chromosome partitioning	K14325	3e-08	55.5	osa:4325394	RNA-binding protein with serine-rich domain 1	-	GO:0003824//catalytic activity	-
CL1147.Contig1_CS_265	500	22	0.9886	gi|25056007|gb|AAD55980.2|AF159297_1	60.8	7e-09	extensin-like protein [Zea mays]	sp|Q9Y6W5|WASF2_HUMAN	57.8	3e-08	Wiskott-Aldrich syndrome protein family member 2 OS=Homo sapiens GN=WASF2 PE=1 SV=3	--	--	--	--	--	K14709	1e-07	53.5	vcn:VOLCADRAFT_104214	solute carrier family 39 (zinc transporter), member 1/2/3	-	-	-
CL1148.Contig1_CS_265	468	920	44.167	gi|159478639|ref|XP_001697410.1|	57	9e-08	hypothetical protein CHLREDRAFT_151255 [Chlamydomonas reinhardtii] >gi|158274568|gb|EDP00350.1| predicted protein [Chlamydomonas reinhardtii]	--	--	--	--	--	--	--	--	--	--	--	--	--	--	-	-	-
CL1149.Contig1_CS_265	445	187	9.4414	--	--	--	--	--	--	--	--	--	--	--	--	--	--	--	--	--	--	-	-	-
CL115.Contig1_CS_265	276	26	2.1165	--	--	--	--	--	--	--	--	--	--	--	--	--	--	--	--	--	--	-	-	-
CL115.Contig2_CS_265	423	212	11.2603	--	--	--	--	--	--	--	--	--	--	--	--	--	--	--	--	--	--	-	-	-
CL115.Contig3_CS_265	324	132	9.1534	--	--	--	--	--	--	--	--	--	--	--	--	--	--	--	--	--	--	-	-	-
CL1150.Contig1_CS_265	1002	155	3.4755	--	--	--	--	--	--	--	--	--	--	--	--	--	--	--	--	--	--	-	-	-
CL1151.Contig1_CS_265	151	25	3.7198	--	--	--	--	--	--	--	--	--	--	--	--	--	--	--	--	--	--	-	-	-
CL1152.Contig1_CS_265	700	953	30.588	gi|224747075|gb|ACN62215.1|	72.4	5e-12	omega-gliadin [Triticum aestivum x Lophopyrum elongatum]	sp|Q62901|RERE_RAT	66.6	1e-10	Arginine-glutamic acid dipeptide repeats protein OS=Rattus norvegicus GN=Rere PE=2 SV=2	STM0960	59.7	4e-09	COG1674	DNA segregation ATPase FtsK/SpoIIIE and related proteins	K01115	8e-11	64.7	vcn:VOLCADRAFT_99471	phospholipase D [EC:3.1.4.4]	-	-	-
CL1153.Contig1_CS_265	708	504	15.9938	--	--	--	--	--	--	--	--	--	--	--	--	--	--	--	--	--	--	-	-	-
CL1154.Contig1_CS_265	456	217	10.6918	--	--	--	--	--	--	--	--	--	--	--	--	--	--	--	--	--	--	-	-	-
CL1155.Contig1_CS_265	152	5	0.7391	--	--	--	--	--	--	--	--	--	--	--	--	--	--	--	--	--	--	-	-	-
CL1156.Contig1_CS_265	1254	339	6.0738	gi|159487869|ref|XP_001701945.1|	75.5	2e-12	SNF2 superfamily protein [Chlamydomonas reinhardtii] >gi|158281164|gb|EDP06920.1| SNF2 superfamily protein [Chlamydomonas reinhardtii]	sp|Q1HVF7|EBNA1_EBVA8	57	1e-11	Epstein-Barr nuclear antigen 1 OS=Epstein-Barr virus (strain AG876) GN=EBNA1 PE=3 SV=1	DR1549	65.9	1e-10	COG0739	Membrane proteins related to metalloendopeptidases	K06636	1e-07	55.1	vcn:VOLCADRAFT_119100	structural maintenance of chromosome 1	-	GO:0005488//binding	-
CL1157.Contig1_CS_265	924	1212	29.4704	gi|41400384|gb|AAS07044.1|	76.3	6e-13	plus agglutinin [Chlamydomonas reinhardtii]	sp|O69740|ESPI_MYCTU	78.2	8e-14	ESX-1 secretion-associated protein EspI OS=Mycobacterium tuberculosis GN=espI PE=4 SV=1	Rv3876	78.2	2e-14	COG0455	ATPases involved in chromosome partitioning	K01115	1e-11	67.8	vcn:VOLCADRAFT_99471	phospholipase D [EC:3.1.4.4]	-	-	-
CL1158.Contig1_CS_265	996	594	13.3993	gi|308807222|ref|XP_003080922.1|	115	7e-25	nitrogen regulation family protein (ISS) [Ostreococcus tauri] >gi|116059383|emb|CAL55090.1| nitrogen regulation family protein (ISS) [Ostreococcus tauri]	--	--	--	--	DR1698	53.9	4e-07	COG0042	tRNA-dihydrouridine synthase	K05539	1e-29	127	vcn:VOLCADRAFT_43118	tRNA-dihydrouridine synthase A [EC:1.-.-.-]	GO:0008152//metabolic process	GO:0003824//catalytic activity	-
CL1159.Contig1_CS_265	477	132	6.2174	--	--	--	--	--	--	--	--	--	--	--	--	--	--	--	--	--	--	-	-	-
CL116.Contig1_CS_265	636	12	0.4239	--	--	--	--	--	--	--	--	--	--	--	--	--	--	--	--	--	--	-	-	-
CL116.Contig2_CS_265	788	44	1.2545	gi|255646970|gb|ACU23954.1|	52.4	7e-06	unknown [Glycine max]	--	--	--	--	--	--	--	--	--	--	--	--	--	--	-	-	-
CL116.Contig3_CS_265	819	81	2.2221	--	--	--	--	--	--	--	--	--	--	--	--	--	--	--	--	--	--	-	-	-
CL1160.Contig1_CS_265	470	98	4.6847	--	--	--	--	--	--	--	--	--	--	--	--	--	--	--	--	--	--	-	-	-
CL1161.Contig1_CS_265	1716	1998	26.1598	gi|115456209|ref|NP_001051705.1|	179	9e-44	Os03g0818100 [Oryza sativa Japonica Group] >gi|113550176|dbj|BAF13619.1| Os03g0818100 [Oryza sativa Japonica Group]	sp|Q5R890|MINP1_PONAB	108	2e-22	Multiple inositol polyphosphate phosphatase 1 OS=Pongo abelii GN=MINPP1 PE=2 SV=1	--	--	--	--	--	K03103	2e-49	194	vvi:100253622	multiple inositol-polyphosphate phosphatase [EC:3.1.3.62]	-	-	-
CL1162.Contig1_CS_265	555	940	38.0531	gi|159474614|ref|XP_001695420.1|	125	3e-28	subunit of chromatin modifying protein [Chlamydomonas reinhardtii] >gi|158275903|gb|EDP01678.1| subunit of chromatin modifying protein [Chlamydomonas reinhardtii]	sp|Q10661|DPY30_CAEEL	62.8	1e-09	Dosage compensation protein dpy-30 OS=Caenorhabditis elegans GN=dpy-30 PE=1 SV=1	--	--	--	--	--	K14965	3e-29	125	cre:CHLREDRAFT_3897	protein dpy-30	-	-	-
CL1163.Contig1_CS_265	525	23	0.9843	--	--	--	--	--	--	--	--	--	--	--	--	--	--	--	--	--	--	-	-	-
CL1164.Contig1_CS_265	462	437	21.2518	--	--	--	--	--	--	--	--	--	--	--	--	--	--	--	--	--	--	-	-	-
CL1165.Contig1_CS_265	193	3	0.3492	--	--	--	--	--	--	--	--	--	--	--	--	--	--	--	--	--	--	-	-	-
CL1166.Contig1_CS_265	231	12	1.1671	--	--	--	--	--	--	--	--	--	--	--	--	--	--	--	--	--	--	-	-	-
CL1167.Contig1_CS_265	553	88	3.5753	--	--	--	--	--	--	--	--	--	--	--	--	--	--	--	--	--	--	-	-	-
CL1168.Contig1_CS_265	1641	839	11.4871	gi|301119835|ref|XP_002907645.1|	55.5	2e-06	ribosomal RNA methyltransferase nop2-like protein [Phytophthora infestans T30-4] >gi|262106157|gb|EEY64209.1| ribosomal RNA methyltransferase nop2-like protein [Phytophthora infestans T30-4]	sp|Q9V106|TRCM_PYRAB	55.1	2e-06	tRNA (cytosine(49)-C(5))-methyltransferase OS=Pyrococcus abyssi (strain GE5 / Orsay) GN=PYRAB06230 PE=1 SV=1	MK0370	62.4	2e-09	COG0144	tRNA and rRNA cytosine-C5-methylases	K14835	1e-06	52.4	olu:OSTLU_2054	ribosomal RNA methyltransferase Nop2 [EC:2.1.1.-]	-	-	-
CL1169.Contig1_CS_265	173	26	3.3766	--	--	--	--	--	--	--	--	--	--	--	--	--	--	--	--	--	--	-	-	-
CL117.Contig1_CS_265	1198	42	0.7877	gi|326512926|dbj|BAK03370.1|	54.7	3e-06	predicted protein [Hordeum vulgare subsp. vulgare]	sp|Q7SBU6|EAF1_NEUCR	56.2	5e-07	Chromatin modification-related protein eaf-1 OS=Neurospora crassa (strain ATCC 24698 / 74-OR23-1A / CBS 708.71 / DSM 1257 / FGSC 987) GN=eaf-1 PE=3 SV=1	--	--	--	--	--	--	--	--	--	--	-	-	-
CL1170.Contig1_CS_265	614	186	6.8061	--	--	--	--	--	--	--	--	--	--	--	--	--	--	--	--	--	--	-	-	-
CL1171.Contig1_CS_265	768	543	15.8853	gi|159487869|ref|XP_001701945.1|	56.6	3e-07	SNF2 superfamily protein [Chlamydomonas reinhardtii] >gi|158281164|gb|EDP06920.1| SNF2 superfamily protein [Chlamydomonas reinhardtii]	sp|Q55F68|CYAD_DICDI	40.8	1e-08	Adenylate cyclase, terminal-differentiation specific OS=Dictyostelium discoideum GN=acrA PE=1 SV=1	--	--	--	--	--	K14559	3e-07	53.1	vcn:VOLCADRAFT_88196	U3 small nucleolar RNA-associated protein MPP10	-	GO:0005488//binding	-
CL1172.Contig1_CS_265	396	127	7.2055	--	--	--	--	--	--	--	--	--	--	--	--	--	--	--	--	--	--	-	-	-
CL1173.Contig1_CS_265	244	26	2.3941	--	--	--	--	--	--	--	--	--	--	--	--	--	--	--	--	--	--	-	-	-
CL1174.Contig1_CS_265	297	178	13.4654	--	--	--	--	--	--	--	--	--	--	--	--	--	--	--	--	--	--	-	-	-
CL1175.Contig1_CS_265	696	266	8.5867	--	--	--	--	--	--	--	--	--	--	--	--	--	--	--	--	--	--	-	-	-
CL1176.Contig1_CS_265	160	2	0.2808	gi|76262500|gb|ABA41400.1|	81.6	3e-15	pherophorin-C2 protein precursor [Chlamydomonas reinhardtii]	sp|A7XQ02|MLX56_MORAL	75.9	8e-14	Mulatexin OS=Morus alba PE=1 SV=2	XF0818	57.8	5e-09	COG2730	Endoglucanase	K14709	2e-14	74.7	vcn:VOLCADRAFT_104214	solute carrier family 39 (zinc transporter), member 1/2/3	-	-	-
CL1177.Contig1_CS_265	533	38	1.6018	gi|159491231|ref|XP_001703576.1|	111	6e-24	mitochondrial substrate carrier protein [Chlamydomonas reinhardtii] >gi|158270650|gb|EDO96488.1| mitochondrial substrate carrier protein [Chlamydomonas reinhardtii]	sp|Q12375|ORT1_YEAST	68.6	2e-11	Mitochondrial ornithine carrier protein OS=Saccharomyces cerevisiae (strain ATCC 204508 / S288c) GN=ORT1 PE=1 SV=1	--	--	--	--	--	K15109	5e-25	111	cre:CHLREDRAFT_165448	solute carrier family 25 (mitochondrial carnitine/acylcarnitine transporter), member 20/29	GO:0006810//transport	GO:0015174//basic amino acid transmembrane transporter activity;GO:0015179//L-amino acid transmembrane transporter activity	GO:0016020//membrane
CL1178.Contig1_CS_265	441	112	5.706	--	--	--	--	--	--	--	--	--	--	--	--	--	--	--	--	--	--	-	-	-
CL1179.Contig1_CS_265	209	107	11.5025	--	--	--	--	--	--	--	--	--	--	--	--	--	--	--	--	--	--	-	-	-
CL118.Contig1_CS_265	758	1397	41.4079	gi|159476806|ref|XP_001696502.1|	144	9e-34	phospholipase C [Chlamydomonas reinhardtii] >gi|158282727|gb|EDP08479.1| phospholipase C [Chlamydomonas reinhardtii]	sp|Q00722|PLCB2_HUMAN	101	5e-21	1-phosphatidylinositol-4,5-bisphosphate phosphodiesterase beta-2 OS=Homo sapiens GN=PLCB2 PE=1 SV=2	YBR112c	53.5	4e-07	COG0457	FOG: TPR repeat	K05857	7e-35	144	cre:CHLREDRAFT_142126	phospholipase C, delta [EC:3.1.4.11]	-	GO:0004629//phospholipase C activity	-
CL1180.Contig1_CS_265	214	18	1.8898	--	--	--	--	--	--	--	--	--	--	--	--	--	--	--	--	--	--	-	-	-
CL1181.Contig1_CS_265	218	7	0.7214	--	--	--	--	--	--	--	--	--	--	--	--	--	--	--	--	--	--	-	-	-
CL1182.Contig1_CS_265	182	3	0.3703	--	--	--	--	--	--	--	--	--	--	--	--	--	--	--	--	--	--	-	-	-
CL1183.Contig1_CS_265	589	3075	117.297	--	--	--	--	--	--	--	--	--	--	--	--	--	--	--	--	--	--	-	-	-
CL1184.Contig1_CS_265	380	375	22.1719	--	--	--	--	--	--	--	--	--	--	--	--	--	--	--	--	--	--	-	-	-
CL1185.Contig1_CS_265	917	427	10.462	gi|298713731|emb|CBJ48922.1|	55.5	1e-06	cellulosome anchoring protein, cohesin region [Ectocarpus siliculosus]	sp|O94854|K0754_HUMAN	57.4	1e-07	Uncharacterized protein KIAA0754 OS=Homo sapiens GN=KIAA0754 PE=1 SV=3	--	--	--	--	--	K10747	3e-08	57	sbi:SORBI_01g018700	DNA ligase 1 [EC:6.5.1.1]	-	GO:0005488//binding	-
CL1186.Contig1_CS_265	198	6	0.6808	--	--	--	--	--	--	--	--	--	--	--	--	--	--	--	--	--	--	-	-	-
CL1187.Contig1_CS_265	303	44	3.2626	--	--	--	--	--	--	--	--	--	--	--	--	--	--	--	--	--	--	-	-	-
CL1188.Contig1_CS_265	179	589	73.9295	gi|21322711|emb|CAD22154.1|	85.9	1e-16	pherophorin-dz1 protein [Volvox carteri f. nagariensis]	sp|Q05860|FMN1_MOUSE	87	3e-17	Formin-1 OS=Mus musculus GN=Fmn1 PE=1 SV=2	XF0818	62.4	2e-10	COG2730	Endoglucanase	K15174	1e-14	75.1	rcu:RCOM_1489440	RNA polymerase II-associated factor 1	-	-	-
CL1189.Contig1_CS_265	270	7	0.5825	gi|219130271|ref|XP_002185292.1|	62.8	1e-09	probable cell surface glycoprotein [Phaeodactylum tricornutum CCAP 1055/1] >gi|217403207|gb|EEC43161.1| probable cell surface glycoprotein [Phaeodactylum tricornutum CCAP 1055/1]	sp|A6QP35|KR108_BOVIN	61.6	1e-09	Keratin-associated protein 10-8 OS=Bos taurus GN=KRTAP10-8 PE=2 SV=1	--	--	--	--	--	K14709	6e-08	53.1	vcn:VOLCADRAFT_104214	solute carrier family 39 (zinc transporter), member 1/2/3	-	GO:0005488//binding	-
CL119.Contig1_CS_265	1285	85	1.4862	--	--	--	--	--	--	--	--	--	--	--	--	--	--	--	--	--	--	-	-	-
CL1190.Contig1_CS_265	165	0	0	gi|145340910|ref|XP_001415560.1|	53.9	6e-07	predicted protein [Ostreococcus lucimarinus CCE9901] >gi|144575783|gb|ABO93852.1| predicted protein [Ostreococcus lucimarinus CCE9901]	--	--	--	--	--	--	--	--	--	--	--	--	--	--	-	GO:0005488//binding	-
CL1191.Contig1_CS_265	206	6	0.6544	--	--	--	--	--	--	--	--	--	--	--	--	--	--	--	--	--	--	-	-	-
CL1192.Contig1_CS_265	386	68	3.958	gi|32396104|gb|AAP43919.1|	82.4	2e-15	integrase [Gossypium hirsutum]	sp|Q7LHG5|YI31B_YEAST	69.3	7e-12	Transposon Ty3-I Gag-Pol polyprotein OS=Saccharomyces cerevisiae (strain ATCC 204508 / S288c) GN=TY3B-I PE=3 SV=2	YIL082w-a_2	69.3	2e-12	COG2801	Transposase and inactivated derivatives	--	--	--	--	--	GO:0009987//cellular process;GO:0044238//primary metabolic process;GO:0043170	GO:0003676//nucleic acid binding	GO:0043231//intracellular membrane-bounded organelle
CL1193.Contig1_CS_265	513	22	0.9635	--	--	--	--	--	--	--	--	--	--	--	--	--	--	--	--	--	--	-	-	-
CL1194.Contig1_CS_265	244	3	0.2762	--	--	--	--	--	--	--	--	--	--	--	--	--	--	--	--	--	--	-	-	-
CL1195.Contig1_CS_265	174	22	2.8407	--	--	--	--	--	--	--	--	--	--	--	--	--	--	--	--	--	--	-	-	-
CL1196.Contig1_CS_265	1242	373	6.7475	gi|115483638|ref|NP_001065489.1|	56.2	9e-07	Os10g0577200 [Oryza sativa Japonica Group] >gi|113640021|dbj|BAF27326.1| Os10g0577200 [Oryza sativa Japonica Group]	--	--	--	--	--	--	--	--	--	--	--	--	--	--	-	-	-
CL1197.Contig1_CS_265	432	12	0.6241	--	--	--	--	--	--	--	--	--	--	--	--	--	--	--	--	--	--	-	-	-
CL1198.Contig1_CS_265	560	2	0.0802	--	--	--	--	--	--	--	--	--	--	--	--	--	--	--	--	--	--	-	-	-
CL1199.Contig1_CS_265	1238	641	11.633	gi|117606933|gb|ABK42021.1|	141	2e-32	vegetative cell wall protein [Chlamydomonas incerta]	sp|Q1HVF7|EBNA1_EBVA8	152	4e-36	Epstein-Barr nuclear antigen 1 OS=Epstein-Barr virus (strain AG876) GN=EBNA1 PE=3 SV=1	NMA0905	87.8	4e-17	COG3468	Type V secretory pathway, adhesin AidA	K01115	5e-21	99.8	vcn:VOLCADRAFT_99471	phospholipase D [EC:3.1.4.4]	-	-	-
CL12.Contig10_CS_265	1448	0	0	gi|159466282|ref|XP_001691338.1|	54.7	9e-12	hypothetical protein CHLREDRAFT_169965 [Chlamydomonas reinhardtii] >gi|158279310|gb|EDP05071.1| predicted protein [Chlamydomonas reinhardtii]	--	--	--	--	--	--	--	--	--	--	--	--	--	--	-	-	-
CL12.Contig11_CS_265	1173	0	0	gi|159466282|ref|XP_001691338.1|	54.7	6e-14	hypothetical protein CHLREDRAFT_169965 [Chlamydomonas reinhardtii] >gi|158279310|gb|EDP05071.1| predicted protein [Chlamydomonas reinhardtii]	--	--	--	--	--	--	--	--	--	--	--	--	--	--	-	-	-
CL12.Contig12_CS_265	1159	2	0.0388	gi|159466282|ref|XP_001691338.1|	54.7	7e-12	hypothetical protein CHLREDRAFT_169965 [Chlamydomonas reinhardtii] >gi|158279310|gb|EDP05071.1| predicted protein [Chlamydomonas reinhardtii]	--	--	--	--	--	--	--	--	--	--	--	--	--	--	-	-	-
CL12.Contig13_CS_265	1176	0	0	gi|159466282|ref|XP_001691338.1|	57.4	1e-14	hypothetical protein CHLREDRAFT_169965 [Chlamydomonas reinhardtii] >gi|158279310|gb|EDP05071.1| predicted protein [Chlamydomonas reinhardtii]	--	--	--	--	--	--	--	--	--	--	--	--	--	--	-	-	-
CL12.Contig14_CS_265	1518	0	0	gi|159466282|ref|XP_001691338.1|	54.7	9e-14	hypothetical protein CHLREDRAFT_169965 [Chlamydomonas reinhardtii] >gi|158279310|gb|EDP05071.1| predicted protein [Chlamydomonas reinhardtii]	--	--	--	--	--	--	--	--	--	--	--	--	--	--	-	-	-
CL12.Contig15_CS_265	1521	0	0	gi|159466282|ref|XP_001691338.1|	57.4	1e-14	hypothetical protein CHLREDRAFT_169965 [Chlamydomonas reinhardtii] >gi|158279310|gb|EDP05071.1| predicted protein [Chlamydomonas reinhardtii]	--	--	--	--	--	--	--	--	--	--	--	--	--	--	-	-	-
CL12.Contig16_CS_265	1662	0	0	gi|159466282|ref|XP_001691338.1|	57.4	2e-14	hypothetical protein CHLREDRAFT_169965 [Chlamydomonas reinhardtii] >gi|158279310|gb|EDP05071.1| predicted protein [Chlamydomonas reinhardtii]	--	--	--	--	--	--	--	--	--	--	--	--	--	--	-	-	-
CL12.Contig17_CS_265	1595	0	0	gi|159466282|ref|XP_001691338.1|	57.4	2e-12	hypothetical protein CHLREDRAFT_169965 [Chlamydomonas reinhardtii] >gi|158279310|gb|EDP05071.1| predicted protein [Chlamydomonas reinhardtii]	--	--	--	--	--	--	--	--	--	--	--	--	--	--	-	-	-
CL12.Contig18_CS_265	1651	0	0	gi|159466282|ref|XP_001691338.1|	57.4	2e-12	hypothetical protein CHLREDRAFT_169965 [Chlamydomonas reinhardtii] >gi|158279310|gb|EDP05071.1| predicted protein [Chlamydomonas reinhardtii]	--	--	--	--	--	--	--	--	--	--	--	--	--	--	-	-	-
CL12.Contig19_CS_265	1306	0	0	gi|159466282|ref|XP_001691338.1|	57.4	1e-12	hypothetical protein CHLREDRAFT_169965 [Chlamydomonas reinhardtii] >gi|158279310|gb|EDP05071.1| predicted protein [Chlamydomonas reinhardtii]	--	--	--	--	--	--	--	--	--	--	--	--	--	--	-	-	-
CL12.Contig1_CS_265	246	0	0	--	--	--	--	--	--	--	--	--	--	--	--	--	--	--	--	--	--	-	-	-
CL12.Contig2_CS_265	1164	2	0.0386	--	--	--	--	--	--	--	--	--	--	--	--	--	--	--	--	--	--	-	-	-
CL12.Contig3_CS_265	1314	0	0	gi|159466282|ref|XP_001691338.1|	54.7	8e-14	hypothetical protein CHLREDRAFT_169965 [Chlamydomonas reinhardtii] >gi|158279310|gb|EDP05071.1| predicted protein [Chlamydomonas reinhardtii]	--	--	--	--	--	--	--	--	--	--	--	--	--	--	-	-	-
CL12.Contig4_CS_265	1603	0	0	gi|159466282|ref|XP_001691338.1|	54.7	1e-13	hypothetical protein CHLREDRAFT_169965 [Chlamydomonas reinhardtii] >gi|158279310|gb|EDP05071.1| predicted protein [Chlamydomonas reinhardtii]	--	--	--	--	--	--	--	--	--	--	--	--	--	--	-	-	-
CL12.Contig5_CS_265	1659	0	0	gi|159466282|ref|XP_001691338.1|	54.7	1e-13	hypothetical protein CHLREDRAFT_169965 [Chlamydomonas reinhardtii] >gi|158279310|gb|EDP05071.1| predicted protein [Chlamydomonas reinhardtii]	--	--	--	--	--	--	--	--	--	--	--	--	--	--	-	-	-
CL12.Contig6_CS_265	1465	0	0	gi|159466282|ref|XP_001691338.1|	57.4	1e-14	hypothetical protein CHLREDRAFT_169965 [Chlamydomonas reinhardtii] >gi|158279310|gb|EDP05071.1| predicted protein [Chlamydomonas reinhardtii]	--	--	--	--	--	--	--	--	--	--	--	--	--	--	-	-	-
CL12.Contig7_CS_265	1504	0	0	gi|159466282|ref|XP_001691338.1|	54.7	1e-11	hypothetical protein CHLREDRAFT_169965 [Chlamydomonas reinhardtii] >gi|158279310|gb|EDP05071.1| predicted protein [Chlamydomonas reinhardtii]	--	--	--	--	--	--	--	--	--	--	--	--	--	--	-	-	-
CL12.Contig8_CS_265	1023	0	0	--	--	--	--	--	--	--	--	--	--	--	--	--	--	--	--	--	--	-	-	-
CL12.Contig9_CS_265	1462	0	0	gi|159466282|ref|XP_001691338.1|	54.7	9e-14	hypothetical protein CHLREDRAFT_169965 [Chlamydomonas reinhardtii] >gi|158279310|gb|EDP05071.1| predicted protein [Chlamydomonas reinhardtii]	--	--	--	--	--	--	--	--	--	--	--	--	--	--	-	-	-
CL120.Contig1_CS_265	587	179	6.8513	--	--	--	--	--	--	--	--	--	--	--	--	--	--	--	--	--	--	-	-	-
CL120.Contig2_CS_265	511	16	0.7035	--	--	--	--	--	--	--	--	--	--	--	--	--	--	--	--	--	--	-	-	-
CL120.Contig3_CS_265	498	41	1.8497	--	--	--	--	--	--	--	--	--	--	--	--	--	--	--	--	--	--	-	-	-
CL1200.Contig1_CS_265	481	66	3.0829	--	--	--	--	--	--	--	--	--	--	--	--	--	--	--	--	--	--	-	-	-
CL1201.Contig1_CS_265	500	194	8.7174	--	--	--	--	--	--	--	--	--	--	--	--	--	--	--	--	--	--	-	-	-
CL1202.Contig1_CS_265	548	1344	55.1029	--	--	--	--	--	--	--	--	--	--	--	--	--	--	--	--	--	--	-	-	-
CL1204.Contig1_CS_265	153	1	0.1468	--	--	--	--	--	--	--	--	--	--	--	--	--	--	--	--	--	--	-	-	-
CL1205.Contig1_CS_265	201	6	0.6707	--	--	--	--	--	--	--	--	--	--	--	--	--	--	--	--	--	--	-	-	-
CL1206.Contig1_CS_265	157	98	14.0243	--	--	--	--	--	--	--	--	--	--	--	--	--	--	--	--	--	--	-	-	-
CL1207.Contig1_CS_265	263	77	6.578	gi|302845457|ref|XP_002954267.1|	53.1	1e-06	hypothetical protein VOLCADRAFT_106284 [Volvox carteri f. nagariensis] >gi|300260472|gb|EFJ44691.1| hypothetical protein VOLCADRAFT_106284 [Volvox carteri f. nagariensis]	--	--	--	--	--	--	--	--	--	--	--	--	--	--	-	-	-
CL1208.Contig1_CS_265	282	14	1.1154	--	--	--	--	--	--	--	--	--	--	--	--	--	--	--	--	--	--	-	-	-
CL1209.Contig1_CS_265	164	2	0.274	--	--	--	--	--	--	--	--	--	--	--	--	--	--	--	--	--	--	-	-	-
CL121.Contig1_CS_265	1231	1220	22.2668	gi|302839817|ref|XP_002951465.1|	225	9e-58	Qc-SNARE, Syn8/Syntaxin8-family [Volvox carteri f. nagariensis] >gi|300263440|gb|EFJ47641.1| Qc-SNARE, Syn8/Syntaxin8-family [Volvox carteri f. nagariensis]	sp|Q9SA23|SYP51_ARATH	109	4e-23	Syntaxin-51 OS=Arabidopsis thaliana GN=SYP51 PE=1 SV=1	YOR036w	50.8	5e-06	COG5325	t-SNARE complex subunit, syntaxin	K08501	6e-59	225	vcn:VOLCADRAFT_91993	syntaxin 8	GO:0006810//transport	GO:0005515//protein binding	GO:0043231//intracellular membrane-bounded organelle
CL121.Contig3_CS_265	562	210	8.3953	--	--	--	--	--	--	--	--	--	--	--	--	--	--	--	--	--	--	-	-	-
CL1210.Contig1_CS_265	330	390	26.5526	gi|159485668|ref|XP_001700866.1|	154	2e-37	ATP-NAD kinase [Chlamydomonas reinhardtii] >gi|158281365|gb|EDP07120.1| ATP-NAD kinase [Chlamydomonas reinhardtii]	sp|Q9C5W3|NADK2_ARATH	119	6e-27	NAD kinase 2, chloroplastic OS=Arabidopsis thaliana GN=NADK2 PE=1 SV=1	YEL041w	81.3	4e-16	COG0061	Predicted sugar kinase	K00858	1e-38	154	cre:CHLREDRAFT_196779	NAD+ kinase [EC:2.7.1.23]	GO:0009108//coenzyme biosynthetic process	GO:0043169//cation binding;GO:0016301//kinase activity;GO:0005515//protein binding	GO:0009536//plastid
CL1211.Contig1_CS_265	1323	2806	47.6523	gi|302829605|ref|XP_002946369.1|	563	1e-159	sterol 14 desaturase [Volvox carteri f. nagariensis] >gi|300268115|gb|EFJ52296.1| sterol 14 desaturase [Volvox carteri f. nagariensis]	sp|P93846|CP51_SORBI	423	2e-117	Obtusifoliol 14-alpha demethylase OS=Sorghum bicolor GN=CYP51 PE=1 SV=1	Rv0764c	178	2e-44	COG2124	Cytochrome P450	K05917	2e-160	563	vcn:VOLCADRAFT_72667	cytochrome P450, family 51 (sterol 14-demethylase) [EC:1.14.13.70]	-	-	-
CL1212.Contig1_CS_265	213	7	0.7384	--	--	--	--	--	--	--	--	--	--	--	--	--	--	--	--	--	--	-	-	-
CL1213.Contig1_CS_265	158	2	0.2844	gi|108709691|gb|ABF97486.1|	55.5	2e-07	expressed protein [Oryza sativa Japonica Group]	--	--	--	--	--	--	--	--	--	--	--	--	--	--	-	-	-
CL1214.Contig1_CS_265	407	11	0.6072	gi|76262500|gb|ABA41400.1|	165	1e-40	pherophorin-C2 protein precursor [Chlamydomonas reinhardtii]	sp|Q9FPQ6|GP1_CHLRE	160	2e-39	Vegetative cell wall protein gp1 OS=Chlamydomonas reinhardtii GN=GP1 PE=2 SV=1	Rv3876	91.7	3e-19	COG0455	ATPases involved in chromosome partitioning	K14709	3e-35	144	vcn:VOLCADRAFT_104214	solute carrier family 39 (zinc transporter), member 1/2/3	-	-	-
CL1215.Contig1_CS_265	1811	95	1.1786	gi|159489028|ref|XP_001702499.1|	97.4	6e-19	nuclear RNase Z [Chlamydomonas reinhardtii] >gi|158280521|gb|EDP06278.1| nuclear RNase Z [Chlamydomonas reinhardtii]	sp|Q8LGU7|RNZN_ARATH	61.6	2e-08	Nuclear ribonuclease Z OS=Arabidopsis thaliana GN=NUZ PE=2 SV=3	--	--	--	--	--	--	--	--	--	--	GO:0008033//tRNA processing	GO:0016891//endoribonuclease activity, producing 5'-phosphomonoesters	-
CL1216.Contig1_CS_265	186	1	0.1208	--	--	--	--	--	--	--	--	--	--	--	--	--	--	--	--	--	--	-	-	-
CL1217.Contig1_CS_265	381	15	0.8845	--	--	--	--	--	--	--	--	--	--	--	--	--	--	--	--	--	--	-	-	-
CL1218.Contig1_CS_265	836	74671	2006.79	gi|123316054|gb|ABM74386.1|	340	1e-92	major light-harvesting chlorophyll a/b protein 3 [Dunaliella salina] >gi|123316062|gb|ABM74387.1| major light-harvesting chlorophyll a/b protein 3 [Dunaliella salina]	sp|P12330|CB21_ORYSJ	273	1e-72	Chlorophyll a-b binding protein 1, chloroplastic OS=Oryza sativa subsp. japonica GN=CAB1R PE=2 SV=2	--	--	--	--	--	K08913	2e-76	282	cre:CHLREDRAFT_185533	light-harvesting complex II chlorophyll a/b binding protein 2	GO:0006091//generation of precursor metabolites and energy	-	GO:0009534//chloroplast thylakoid
CL122.Contig1_CS_265	279	9	0.7248	--	--	--	--	--	--	--	--	--	--	--	--	--	--	--	--	--	--	-	-	-
CL122.Contig2_CS_265	279	13	1.0469	--	--	--	--	--	--	--	--	--	--	--	--	--	--	--	--	--	--	-	-	-
CL122.Contig3_CS_265	1485	489	7.3984	gi|302848683|ref|XP_002955873.1|	75.1	2e-12	hypothetical protein VOLCADRAFT_96746 [Volvox carteri f. nagariensis] >gi|300258841|gb|EFJ43074.1| hypothetical protein VOLCADRAFT_96746 [Volvox carteri f. nagariensis]	--	--	--	--	--	--	--	--	--	K03125	2e-13	75.1	vcn:VOLCADRAFT_96746	transcription initiation factor TFIID subunit 1	-	-	-
CL1220.Contig1_CS_265	225	14	1.398	--	--	--	--	--	--	--	--	--	--	--	--	--	--	--	--	--	--	-	-	-
CL1221.Contig1_CS_265	166	2	0.2707	--	--	--	--	--	--	--	--	--	--	--	--	--	--	--	--	--	--	-	-	-
CL1222.Contig1_CS_265	297	188	14.2219	gi|159466056|ref|XP_001691225.1|	65.1	3e-10	predicted protein [Chlamydomonas reinhardtii] >gi|158279197|gb|EDP04958.1| predicted protein [Chlamydomonas reinhardtii]	--	--	--	--	--	--	--	--	--	--	--	--	--	--	-	-	-
CL1223.Contig1_CS_265	183	70	8.5941	--	--	--	--	--	--	--	--	--	--	--	--	--	--	--	--	--	--	-	-	-
CL1224.Contig1_CS_265	1065	3111	65.6305	gi|159489306|ref|XP_001702638.1|	416	1e-115	20S proteasome alpha subunit C [Chlamydomonas reinhardtii] >gi|158280660|gb|EDP06417.1| 20S proteasome alpha subunit C [Chlamydomonas reinhardtii]	sp|P0C1G8|PSA4A_ORYSJ	313	2e-84	Proteasome subunit alpha type-4-1 OS=Oryza sativa subsp. japonica GN=PAC1 PE=2 SV=1	YGR135w	264	2e-70	COG0638	20S proteasome, alpha and beta subunits	K02728	3e-116	416	cre:CHLREDRAFT_133457	20S proteasome subunit alpha 3 [EC:3.4.25.1]	GO:0019941//modification-dependent protein catabolic process;GO:0010038//response to metal ion	GO:0004175//endopeptidase activity	GO:0005840//ribosome;GO:0005839//proteasome core complex;GO:0043231//intracellular membrane-bounded organelle
CL1225.Contig1_CS_265	641	262	9.1833	--	--	--	--	--	--	--	--	--	--	--	--	--	--	--	--	--	--	-	-	-
CL1226.Contig1_CS_265	476	9	0.4248	--	--	--	--	--	--	--	--	--	--	--	--	--	--	--	--	--	--	-	-	-
CL1227.Contig1_CS_265	427	45	2.3678	--	--	--	--	--	--	--	--	--	--	--	--	--	--	--	--	--	--	-	-	-
CL1228.Contig1_CS_265	662	102	3.4618	gi|159481742|ref|XP_001698937.1|	58.5	7e-08	beta-lactamase protein [Chlamydomonas reinhardtii] >gi|158273429|gb|EDO99219.1| beta-lactamase protein [Chlamydomonas reinhardtii]	sp|Q54GV8|Y8625_DICDI	54.3	7e-07	Uncharacterized transmembrane protein DDB_G0289901 OS=Dictyostelium discoideum GN=DDB_G0289901 PE=4 SV=1	--	--	--	--	--	K11293	5e-07	52	cre:CHLREDRAFT_143530	protein HIRA/HIR1	-	-	-
CL1229.Contig1_CS_265	325	46	3.18	--	--	--	--	--	--	--	--	--	--	--	--	--	--	--	--	--	--	-	-	-
CL123.Contig1_CS_265	161	27	3.7678	--	--	--	--	--	--	--	--	--	--	--	--	--	--	--	--	--	--	-	-	-
CL123.Contig2_CS_265	606	969	35.9258	--	--	--	--	--	--	--	--	--	--	--	--	--	--	--	--	--	--	-	-	-
CL123.Contig3_CS_265	602	113	4.2173	--	--	--	--	--	--	--	--	--	--	--	--	--	--	--	--	--	--	-	-	-
CL1230.Contig1_CS_265	1188	569	10.761	gi|159473843|ref|XP_001695043.1|	441	1e-123	chloroplast outer envelope protein [Chlamydomonas reinhardtii] >gi|158276422|gb|EDP02195.1| chloroplast outer envelope protein [Chlamydomonas reinhardtii]	sp|Q9C5J8|OEP80_ARATH	319	2e-86	Outer envelope protein of 80 kDa, chloroplastic OS=Arabidopsis thaliana GN=OEP80 PE=1 SV=1	alr2269	212	1e-54	COG4775	Outer membrane protein/protective antigen OMA87	K07277	5e-124	441	cre:CHLREDRAFT_195498	outer membrane protein	GO:0003006//reproductive developmental process	-	GO:0009526//plastid envelope
CL1232.Contig1_CS_265	434	216	11.182	gi|159468548|ref|XP_001692436.1|	57	7e-08	dicer-like protein [Chlamydomonas reinhardtii] >gi|158278149|gb|EDP03914.1| dicer-like protein [Chlamydomonas reinhardtii]	--	--	--	--	--	--	--	--	--	K14563	9e-06	46.6	cre:CHLREDRAFT_186463	rRNA 2'-O-methyltransferase fibrillarin [EC:2.1.1.-]	-	-	-
CL1233.Contig1_CS_265	232	1	0.0968	--	--	--	--	--	--	--	--	--	--	--	--	--	--	--	--	--	--	-	-	-
CL1234.Contig1_CS_265	787	553	15.7872	--	--	--	--	--	--	--	--	--	--	--	--	--	--	--	--	--	--	-	-	-
CL1235.Contig1_CS_265	711	108	3.4128	gi|195651965|gb|ACG45450.1|	52	7e-09	keratin-associated protein 5-4 [Zea mays]	sp|Q9BYP8|KR171_HUMAN	57.8	5e-09	Keratin-associated protein 17-1 OS=Homo sapiens GN=KRTAP17-1 PE=2 SV=1	--	--	--	--	--	K08874	2e-07	53.5	cre:CHLREDRAFT_141477	transformation/transcription domain-associated protein	-	-	-
CL1236.Contig1_CS_265	275	13	1.0621	--	--	--	--	--	--	--	--	--	--	--	--	--	--	--	--	--	--	-	-	-
CL1237.Contig1_CS_265	575	132	5.1578	--	--	--	--	--	--	--	--	--	--	--	--	--	--	--	--	--	--	-	-	-
CL1238.Contig1_CS_265	1254	136	2.4367	gi|58760233|gb|AAW82031.1|	65.1	2e-09	GSP1 [Chlamydomonas incerta]	sp|P98167|SSPO_BOVIN	60.5	3e-08	SCO-spondin OS=Bos taurus GN=SSPO PE=2 SV=2	--	--	--	--	--	K14306	7e-07	49.3	vcn:VOLCADRAFT_105669	nuclear pore complex protein Nup62	-	GO:0005488//binding;GO:0003824//catalytic activity	-
CL1239.Contig1_CS_265	983	32	0.7314	gi|302831838|ref|XP_002947484.1|	53.1	6e-06	hypothetical protein VOLCADRAFT_87649 [Volvox carteri f. nagariensis] >gi|300267348|gb|EFJ51532.1| hypothetical protein VOLCADRAFT_87649 [Volvox carteri f. nagariensis]	--	--	--	--	--	--	--	--	--	--	--	--	--	--	-	-	-
CL124.Contig1_CS_265	499	41	1.846	gi|219563180|gb|ACL27948.1|	70.5	9e-12	keratin associated protein [Oryza sativa Indica Group]	sp|P60371|KR106_HUMAN	73.9	5e-13	Keratin-associated protein 10-6 OS=Homo sapiens GN=KRTAP10-6 PE=2 SV=2	alr3988	56.6	2e-08	COG0419	ATPase involved in DNA repair	--	--	--	--	--	-	-	-
CL1240.Contig1_CS_265	268	68	5.7007	--	--	--	--	--	--	--	--	--	--	--	--	--	--	--	--	--	--	-	-	-
CL1241.Contig1_CS_265	1576	1782	25.4043	gi|159475491|ref|XP_001695852.1|	557	1e-157	gamma-adaptin [Chlamydomonas reinhardtii] >gi|158275412|gb|EDP01189.1| gamma-adaptin [Chlamydomonas reinhardtii]	sp|Q9ZUI6|AP1G2_ARATH	413	2e-114	AP-1 complex subunit gamma-2 OS=Arabidopsis thaliana GN=At1g60070 PE=2 SV=2	--	--	--	--	--	K12391	1e-158	557	cre:CHLREDRAFT_57580	AP-1 complex subunit gamma-1	-	-	-
CL1242.Contig1_CS_265	462	47	2.2857	--	--	--	--	--	--	--	--	--	--	--	--	--	--	--	--	--	--	-	-	-
CL1243.Contig1_CS_265	379	237	14.0496	--	--	--	--	--	--	--	--	--	--	--	--	--	--	--	--	--	--	-	-	-
CL1244.Contig1_CS_265	227	4	0.3959	--	--	--	--	--	--	--	--	--	--	--	--	--	--	--	--	--	--	-	-	-
CL1245.Contig1_CS_265	341	177	11.662	gi|159478625|ref|XP_001697403.1|	90.1	8e-18	flagella associated protein [Chlamydomonas reinhardtii] >gi|158274561|gb|EDP00343.1| flagella associated protein [Chlamydomonas reinhardtii]	sp|P12957|CALD1_CHICK	106	4e-23	Caldesmon OS=Gallus gallus GN=CALD1 PE=1 SV=2	tolA	100	5e-22	COG3064	Membrane protein involved in colicin uptake	K13118	4e-19	90.1	cre:CHLREDRAFT_17930	protein DGCR14	GO:0009987//cellular process;GO:0008152//metabolic process	GO:0003824//catalytic activity	-
CL1246.Contig1_CS_265	381	577	34.0257	--	--	--	--	--	--	--	--	--	--	--	--	--	--	--	--	--	--	-	-	-
CL1247.Contig1_CS_265	207	39	4.233	gi|302834708|ref|XP_002948916.1|	41.6	2e-07	hypothetical protein VOLCADRAFT_58884 [Volvox carteri f. nagariensis] >gi|300265661|gb|EFJ49851.1| hypothetical protein VOLCADRAFT_58884 [Volvox carteri f. nagariensis]	--	--	--	--	--	--	--	--	--	--	--	--	--	--	-	-	-
CL1248.Contig1_CS_265	251	175	15.6646	--	--	--	--	--	--	--	--	--	--	--	--	--	--	--	--	--	--	-	-	-
CL1249.Contig1_CS_265	389	42	2.4258	--	--	--	--	--	--	--	--	--	--	--	--	--	--	--	--	--	--	-	-	-
CL125.Contig1_CS_265	1080	0	0	--	--	--	--	--	--	--	--	--	--	--	--	--	--	--	--	--	--	-	-	-
CL125.Contig2_CS_265	1047	0	0	--	--	--	--	--	--	--	--	--	--	--	--	--	--	--	--	--	--	-	-	-
CL125.Contig3_CS_265	1187	0	0	--	--	--	--	--	--	--	--	--	--	--	--	--	--	--	--	--	--	-	-	-
CL125.Contig4_CS_265	688	0	0	--	--	--	--	--	--	--	--	--	--	--	--	--	--	--	--	--	--	-	-	-
CL125.Contig5_CS_265	655	0	0	--	--	--	--	--	--	--	--	--	--	--	--	--	--	--	--	--	--	-	-	-
CL125.Contig6_CS_265	795	0	0	--	--	--	--	--	--	--	--	--	--	--	--	--	--	--	--	--	--	-	-	-
CL1250.Contig1_CS_265	404	439	24.414	gi|307104653|gb|EFN52906.1|	56.2	1e-07	hypothetical protein CHLNCDRAFT_138471 [Chlorella variabilis]	--	--	--	--	--	--	--	--	--	--	--	--	--	--	-	GO:0016491//oxidoreductase activity;GO:0005506//iron ion binding	-
CL1251.Contig1_CS_265	574	391	15.3045	gi|299115560|emb|CBN75763.1|	58.9	4e-08	expressed unknown protein (Partial) [Ectocarpus siliculosus]	--	--	--	--	--	--	--	--	--	--	--	--	--	--	-	-	-
CL1252.Contig1_CS_265	470	267	12.7635	gi|311697315|gb|ADQ00181.1|	208	2e-53	histone H2B [Chlamydomonas sp. ICE-L]	sp|P16867|H2B3_VOLCA	191	1e-48	Histone H2B.3 OS=Volvox carteri PE=3 SV=3	--	--	--	--	--	K11252	1e-50	195	vcn:VOLCADRAFT_58230	histone H2B	GO:0034728	GO:0003676//nucleic acid binding	GO:0000785//chromatin;GO:0043231//intracellular membrane-bounded organelle
CL1253.Contig1_CS_265	226	13	1.2924	--	--	--	--	--	--	--	--	--	--	--	--	--	--	--	--	--	--	-	-	-
CL1254.Contig1_CS_265	504	22	0.9807	--	--	--	--	--	--	--	--	--	--	--	--	--	--	--	--	--	--	-	-	-
CL1255.Contig1_CS_265	763	258	7.5972	--	--	--	--	--	--	--	--	--	--	--	--	--	--	--	--	--	--	-	-	-
CL1256.Contig1_CS_265	667	389	13.1033	--	--	--	--	--	--	--	--	--	--	--	--	--	--	--	--	--	--	-	-	-
CL1257.Contig1_CS_265	295	24	1.8279	--	--	--	--	--	--	--	--	--	--	--	--	--	--	--	--	--	--	-	-	-
CL1258.Contig1_CS_265	444	202	10.2217	--	--	--	--	--	--	--	--	--	--	--	--	--	--	--	--	--	--	-	-	-
CL1259.Contig1_CS_265	454	321	15.8856	--	--	--	--	--	--	--	--	--	--	--	--	--	--	--	--	--	--	-	-	-
CL126.Contig1_CS_265	805	0	0	--	--	--	--	--	--	--	--	--	--	--	--	--	--	--	--	--	--	-	-	-
CL126.Contig2_CS_265	490	6	0.2751	--	--	--	--	--	--	--	--	--	--	--	--	--	--	--	--	--	--	-	-	-
CL126.Contig3_CS_265	972	10	0.2311	--	--	--	--	--	--	--	--	--	--	--	--	--	--	--	--	--	--	-	-	-
CL1260.Contig1_CS_265	276	0	0	--	--	--	--	--	--	--	--	--	--	--	--	--	--	--	--	--	--	-	-	-
CL1261.Contig1_CS_265	297	3	0.2269	--	--	--	--	--	--	--	--	--	--	--	--	--	--	--	--	--	--	-	-	-
CL1262.Contig1_CS_265	580	31	1.2009	--	--	--	--	--	--	--	--	--	--	--	--	--	--	--	--	--	--	-	-	-
CL1263.Contig1_CS_265	296	17	1.2904	--	--	--	--	--	--	--	--	--	--	--	--	--	--	--	--	--	--	-	-	-
CL1264.Contig1_CS_265	471	822	39.2109	--	--	--	--	--	--	--	--	--	--	--	--	--	--	--	--	--	--	-	-	-
CL1265.Contig1_CS_265	972	278	6.4259	gi|308813456|ref|XP_003084034.1|	65.9	8e-10	unnamed protein product [Ostreococcus tauri] >gi|116055917|emb|CAL58450.1| unnamed protein product [Ostreococcus tauri]	--	--	--	--	--	--	--	--	--	--	--	--	--	--	-	-	-
CL1266.Contig1_CS_265	197	32	3.6496	gi|302842130|ref|XP_002952609.1|	60.5	7e-09	Kif17 kinesin [Volvox carteri f. nagariensis] >gi|300262248|gb|EFJ46456.1| Kif17 kinesin [Volvox carteri f. nagariensis]	--	--	--	--	all1466	48.5	3e-06	COG0457	FOG: TPR repeat	--	--	--	--	--	-	-	GO:0015630//microtubule cytoskeleton;GO:0044430//cytoskeletal part
CL1267.Contig1_CS_265	738	421	12.8169	--	--	--	--	--	--	--	--	--	--	--	--	--	--	--	--	--	--	-	-	-
CL1268.Contig1_CS_265	776	227	6.5723	gi|308802275|ref|XP_003078451.1|	183	2e-45	: sno, strawberry notch homolog 1 (ISS) [Ostreococcus tauri] >gi|116056903|emb|CAL53192.1| : sno, strawberry notch homolog 1 (ISS) [Ostreococcus tauri]	sp|Q9Y2G9|SBNO2_HUMAN	164	5e-40	Protein strawberry notch homolog 2 OS=Homo sapiens GN=SBNO2 PE=2 SV=3	XF1267	51.2	2e-06	COG5297	Cellobiohydrolase A (1,4-beta-cellobiosidase A)	K03243	9e-06	48.1	cre:CHLREDRAFT_141272	translation initiation factor 5B	-	GO:0046914//transition metal ion binding;GO:0016787//hydrolase activity	-
CL1269.Contig1_CS_265	197	62	7.071	gi|302842130|ref|XP_002952609.1|	62	2e-09	Kif17 kinesin [Volvox carteri f. nagariensis] >gi|300262248|gb|EFJ46456.1| Kif17 kinesin [Volvox carteri f. nagariensis]	sp|Q05090|KLC_STRPU	50.8	3e-06	Kinesin light chain OS=Strongylocentrotus purpuratus PE=2 SV=1	--	--	--	--	--	--	--	--	--	--	-	-	-
CL127.Contig1_CS_265	624	122	4.3927	gi|302839916|ref|XP_002951514.1|	58.2	8e-08	hypothetical protein VOLCADRAFT_92089 [Volvox carteri f. nagariensis] >gi|300263123|gb|EFJ47325.1| hypothetical protein VOLCADRAFT_92089 [Volvox carteri f. nagariensis]	--	--	--	--	--	--	--	--	--	--	--	--	--	--	-	GO:0008233//peptidase activity	GO:0000502//proteasome complex
CL1270.Contig1_CS_265	157	23	3.2914	--	--	--	--	--	--	--	--	--	--	--	--	--	--	--	--	--	--	-	-	-
CL1271.Contig1_CS_265	218	11	1.1337	--	--	--	--	--	--	--	--	--	--	--	--	--	--	--	--	--	--	-	-	-
CL1272.Contig1_CS_265	244	5	0.4604	--	--	--	--	--	--	--	--	--	--	--	--	--	--	--	--	--	--	-	-	-
CL1273.Contig1_CS_265	180	37	4.6183	gi|302850931|ref|XP_002956991.1|	67	7e-11	formin [Volvox carteri f. nagariensis] >gi|300257709|gb|EFJ41954.1| formin [Volvox carteri f. nagariensis]	sp|Q84ZL0|FH5_ORYSJ	62.8	7e-10	Formin-like protein 5 OS=Oryza sativa subsp. japonica GN=FH5 PE=2 SV=2	CC3494_1	58.9	2e-09	COG3637	Opacity protein and related surface antigens	K01115	1e-09	58.5	vcn:VOLCADRAFT_99471	phospholipase D [EC:3.1.4.4]	-	-	-
CL1274.Contig1_CS_265	1028	672	14.687	gi|159481398|ref|XP_001698766.1|	248	8e-65	amidase [Chlamydomonas reinhardtii] >gi|158273477|gb|EDO99266.1| amidase [Chlamydomonas reinhardtii]	sp|Q5V2G6|GATA_HALMA	145	6e-34	Glutamyl-tRNA(Gln) amidotransferase subunit A OS=Haloarcula marismortui (strain ATCC 43049 / DSM 3752 / JCM 8966 / VKM B-1809) GN=gatA PE=3 SV=1	BMEII1134	196	5e-50	COG0154	Asp-tRNAAsn/Glu-tRNAGln amidotransferase A subunit and related amidases	K02433	1e-28	124	ppp:PHYPADRAFT_125496	aspartyl-tRNA(Asn)/glutamyl-tRNA (Gln) amidotransferase subunit A [EC:6.3.5.6 6.3.5.7]	GO:0009683	GO:0016811//hydrolase activity, acting on carbon-nitrogen (but not peptide) bonds, in linear amides;GO:0016879//ligase activity, forming carbon-nitrogen bonds	GO:0044424//intracellular part
CL1275.Contig1_CS_265	602	484	18.0636	gi|60678627|gb|AAX33674.1|	73.6	7e-17	plus agglutinin [Chlamydomonas incerta]	sp|Q9FPQ6|GP1_CHLRE	70.1	1e-16	Vegetative cell wall protein gp1 OS=Chlamydomonas reinhardtii GN=GP1 PE=2 SV=1	RSc2303	72.8	1e-14	COG4796	Type II secretory pathway, component HofQ	K01115	2e-12	58.2	vcn:VOLCADRAFT_99471	phospholipase D [EC:3.1.4.4]	-	-	-
CL1276.Contig1_CS_265	762	79	2.3293	gi|22328791|ref|NP_193654.2|	95.1	9e-19	uncharacterized zinc finger CCHC domain-containing protein [Arabidopsis thaliana] >gi|75248513|sp|Q8VZ67.1|Y4919_ARATH RecName: Full=Uncharacterized zinc finger CCHC domain-containing protein At4g19190 >gi|332658757|gb|AEE84157.1| uncharacterized zinc finger CCHC domain-containing protein [Arabidopsis thaliana]	sp|Q8VZ67|Y4919_ARATH	95.1	5e-19	Uncharacterized zinc finger CCHC domain-containing protein At4g19190 OS=Arabidopsis thaliana GN=At4g19190 PE=2 SV=1	--	--	--	--	--	K06066	1e-19	94	pop:POPTR_827503	CBF1 interacting corepressor	-	-	-
CL1276.Contig2_CS_265	897	12	0.3006	gi|22328791|ref|NP_193654.2|	77.8	2e-13	uncharacterized zinc finger CCHC domain-containing protein [Arabidopsis thaliana] >gi|75248513|sp|Q8VZ67.1|Y4919_ARATH RecName: Full=Uncharacterized zinc finger CCHC domain-containing protein At4g19190 >gi|332658757|gb|AEE84157.1| uncharacterized zinc finger CCHC domain-containing protein [Arabidopsis thaliana]	sp|Q8VZ67|Y4919_ARATH	77.8	1e-13	Uncharacterized zinc finger CCHC domain-containing protein At4g19190 OS=Arabidopsis thaliana GN=At4g19190 PE=2 SV=1	--	--	--	--	--	K06066	1e-14	77.8	pop:POPTR_827503	CBF1 interacting corepressor	-	-	-
CL1277.Contig1_CS_265	1290	284	4.9463	gi|299116518|emb|CBN74706.1|	196	6e-49	pol1-like DNA polymerase [Ectocarpus siliculosus]	sp|P52026|DPO1_GEOSE	120	2e-26	DNA polymerase I OS=Geobacillus stearothermophilus GN=polA PE=1 SV=2	BH3153_2	126	9e-29	COG0749	DNA polymerase I - 3'-5' exonuclease and polymerase domains	K02335	7e-50	195	ppp:PHYPADRAFT_227947	DNA polymerase I [EC:2.7.7.7]	-	GO:0016740//transferase activity	-
CL1278.Contig1_CS_265	195	5	0.5761	--	--	--	--	--	--	--	--	--	--	--	--	--	--	--	--	--	--	-	-	-
CL1279.Contig1_CS_265	900	1262	31.5045	gi|224010040|ref|XP_002293978.1|	86.7	4e-16	annexin [Thalassiosira pseudonana CCMP1335] >gi|220970650|gb|EED88987.1| annexin [Thalassiosira pseudonana CCMP1335]	sp|Q9VXG4|ANX11_DROME	126	2e-28	Annexin-B11 OS=Drosophila melanogaster GN=Anxb11 PE=1 SV=1	--	--	--	--	--	--	--	--	--	--	-	-	-
CL128.Contig1_CS_265	1216	52	0.9608	--	--	--	--	--	--	--	--	--	--	--	--	--	--	--	--	--	--	-	-	-
CL128.Contig2_CS_265	1045	38	0.817	--	--	--	--	--	--	--	--	--	--	--	--	--	--	--	--	--	--	-	-	-
CL1280.Contig1_CS_265	396	3519	199.655	gi|302828332|ref|XP_002945733.1|	94.7	3e-19	2-isopropylmalate synthase [Volvox carteri f. nagariensis] >gi|300268548|gb|EFJ52728.1| 2-isopropylmalate synthase [Volvox carteri f. nagariensis]	sp|Q9C550|LEU12_ARATH	92.8	6e-19	2-isopropylmalate synthase 2, chloroplastic OS=Arabidopsis thaliana GN=IPMS2 PE=1 SV=1	MK0275	53.5	1e-07	COG0119	Isopropylmalate/homocitrate/citramalate synthases	K01649	2e-20	94.7	vcn:VOLCADRAFT_78720	2-isopropylmalate synthase [EC:2.3.3.13]	GO:0006551//leucine metabolic process	GO:0046912//transferase activity, transferring acyl groups, acyl groups converted into alkyl on transfer	GO:0009526//plastid envelope
CL1281.Contig1_CS_265	229	131	12.8526	--	--	--	--	sp|O00401|WASL_HUMAN	49.7	6e-06	Neural Wiskott-Aldrich syndrome protein OS=Homo sapiens GN=WASL PE=1 SV=2	--	--	--	--	--	--	--	--	--	--	-	-	-
CL1283.Contig1_CS_265	579	592	22.972	gi|302850798|ref|XP_002956925.1|	46.2	2e-08	extracellular matrix glycoprotein pherophorin-V1 [Volvox carteri f. nagariensis] >gi|300257806|gb|EFJ42050.1| extracellular matrix glycoprotein pherophorin-V1 [Volvox carteri f. nagariensis]	sp|Q7SBU6|EAF1_NEUCR	54.7	4e-07	Chromatin modification-related protein eaf-1 OS=Neurospora crassa (strain ATCC 24698 / 74-OR23-1A / CBS 708.71 / DSM 1257 / FGSC 987) GN=eaf-1 PE=3 SV=1	--	--	--	--	--	K15174	8e-07	40.8	sbi:SORBI_07g003820	RNA polymerase II-associated factor 1	-	GO:0005488//binding;GO:0016787//hydrolase activity	-
CL1284.Contig1_CS_265	821	286	7.8267	gi|156144636|gb|ABU52967.1|	153	3e-36	hypothetical protein [Dunaliella viridis]	--	--	--	--	--	--	--	--	--	--	--	--	--	--	-	-	-
CL1285.Contig1_CS_265	334	242	16.2789	--	--	--	--	--	--	--	--	--	--	--	--	--	--	--	--	--	--	-	-	-
CL1287.Contig1_CS_265	574	148	5.793	gi|57335887|emb|CAH25345.1|	70.1	2e-11	Mg-dependent phosphatase [Guillardia theta]	sp|Q9D967|MGDP1_MOUSE	61.2	4e-09	Magnesium-dependent phosphatase 1 OS=Mus musculus GN=Mdp1 PE=1 SV=1	--	--	--	--	--	--	--	--	--	--	-	-	-
CL1288.Contig1_CS_265	232	1	0.0968	--	--	--	--	--	--	--	--	--	--	--	--	--	--	--	--	--	--	-	-	-
CL1289.Contig1_CS_265	363	212	13.1215	gi|334186631|ref|NP_001190747.1|	50.8	5e-06	pleckstrin homology (PH) domain-containing protein [Arabidopsis thaliana] >gi|332658453|gb|AEE83853.1| pleckstrin homology (PH) domain-containing protein [Arabidopsis thaliana]	--	--	--	--	--	--	--	--	--	--	--	--	--	--	-	-	-
CL129.Contig1_CS_265	283	6	0.4763	--	--	--	--	--	--	--	--	--	--	--	--	--	--	--	--	--	--	-	-	-
CL129.Contig2_CS_265	461	13	0.6336	--	--	--	--	--	--	--	--	--	--	--	--	--	--	--	--	--	--	-	-	-
CL129.Contig3_CS_265	459	10	0.4895	--	--	--	--	--	--	--	--	--	--	--	--	--	--	--	--	--	--	-	-	-
CL1290.Contig1_CS_265	436	181	9.3271	--	--	--	--	--	--	--	--	--	--	--	--	--	--	--	--	--	--	-	-	-
CL1291.Contig1_CS_265	173	43	5.5844	--	--	--	--	--	--	--	--	--	--	--	--	--	--	--	--	--	--	-	-	-
CL1292.Contig1_CS_265	628	948	33.916	gi|159480976|ref|XP_001698558.1|	57.4	1e-07	predicted protein [Chlamydomonas reinhardtii] >gi|158282298|gb|EDP08051.1| predicted protein [Chlamydomonas reinhardtii]	--	--	--	--	--	--	--	--	--	--	--	--	--	--	-	-	-
CL1294.Contig1_CS_265	330	514	34.9949	--	--	--	--	--	--	--	--	--	--	--	--	--	--	--	--	--	--	-	-	-
CL1296.Contig1_CS_265	272	1	0.0826	--	--	--	--	--	--	--	--	--	--	--	--	--	--	--	--	--	--	-	-	-
CL1297.Contig1_CS_265	480	4	0.1872	--	--	--	--	--	--	--	--	--	--	--	--	--	--	--	--	--	--	-	-	-
CL1299.Contig1_CS_265	430	163	8.5168	gi|255069322|dbj|BAH89203.1|	53.5	8e-07	seed length and weight protein long form for short seed [Oryza sativa Indica Group] >gi|255069330|dbj|BAH89207.1| seed length and weight protein long form for short seed [Oryza sativa Indica Group] >gi|255069332|dbj|BAH89208.1| seed length and weight protein long form for short seed [Oryza sativa Indica Group] >gi|255069334|dbj|BAH89209.1| seed length and weight protein long form for short seed […	sp|P60372|KR104_HUMAN	51.6	2e-06	Keratin-associated protein 10-4 OS=Homo sapiens GN=KRTAP10-4 PE=2 SV=1	--	--	--	--	--	--	--	--	--	--	-	-	-
CL13.Contig10_CS_265	780	1460	42.0546	--	--	--	--	--	--	--	--	--	--	--	--	--	--	--	--	--	--	-	-	-
CL13.Contig11_CS_265	780	76	2.1891	--	--	--	--	--	--	--	--	--	--	--	--	--	--	--	--	--	--	-	-	-
CL13.Contig12_CS_265	467	0	0	--	--	--	--	--	--	--	--	--	--	--	--	--	--	--	--	--	--	-	-	-
CL13.Contig13_CS_265	462	52	2.5288	--	--	--	--	--	--	--	--	--	--	--	--	--	--	--	--	--	--	-	-	-
CL13.Contig1_CS_265	190	1	0.1183	--	--	--	--	--	--	--	--	--	--	--	--	--	--	--	--	--	--	-	-	-
CL13.Contig2_CS_265	194	3	0.3474	--	--	--	--	--	--	--	--	--	--	--	--	--	--	--	--	--	--	-	-	-
CL13.Contig3_CS_265	244	5	0.4604	--	--	--	--	--	--	--	--	--	--	--	--	--	--	--	--	--	--	-	-	-
CL13.Contig4_CS_265	310	2	0.145	--	--	--	--	--	--	--	--	--	--	--	--	--	--	--	--	--	--	-	-	-
CL13.Contig5_CS_265	192	0	0	--	--	--	--	--	--	--	--	--	--	--	--	--	--	--	--	--	--	-	-	-
CL13.Contig6_CS_265	308	0	0	--	--	--	--	--	--	--	--	--	--	--	--	--	--	--	--	--	--	-	-	-
CL13.Contig7_CS_265	298	0	0	--	--	--	--	--	--	--	--	--	--	--	--	--	--	--	--	--	--	-	-	-
CL13.Contig8_CS_265	778	10	0.2888	--	--	--	--	--	--	--	--	--	--	--	--	--	--	--	--	--	--	-	-	-
CL13.Contig9_CS_265	714	20	0.6293	--	--	--	--	--	--	--	--	--	--	--	--	--	--	--	--	--	--	-	-	-
CL130.Contig1_CS_265	1331	2	0.0338	gi|302831998|ref|XP_002947564.1|	327	2e-88	eukaryotic translation initiation factor 3a [Volvox carteri f. nagariensis] >gi|300267428|gb|EFJ51612.1| eukaryotic translation initiation factor 3a [Volvox carteri f. nagariensis]	sp|Q9LD55|EIF3A_ARATH	263	3e-69	Eukaryotic translation initiation factor 3 subunit A OS=Arabidopsis thaliana GN=TIF3A1 PE=1 SV=1	Cgl1939	61.6	3e-09	COG0532	Translation initiation factor 2 (IF-2; GTPase)	K03254	2e-89	327	vcn:VOLCADRAFT_103503	translation initiation factor 3 subunit A	GO:0006412//translation	-	GO:0016020//membrane
CL130.Contig2_CS_265	783	290	8.3213	gi|41400381|gb|AAS07042.1|	75.5	7e-13	minus agglutinin [Chlamydomonas reinhardtii]	sp|A5PJN8|SF3A2_BOVIN	80.5	1e-14	Splicing factor 3A subunit 2 OS=Bos taurus GN=SF3A2 PE=2 SV=1	Cgl1939	60.1	4e-09	COG0532	Translation initiation factor 2 (IF-2; GTPase)	K01115	3e-10	63.2	vcn:VOLCADRAFT_99471	phospholipase D [EC:3.1.4.4]	-	-	-
CL130.Contig3_CS_265	801	13	0.3646	gi|41400384|gb|AAS07044.1|	78.2	1e-13	plus agglutinin [Chlamydomonas reinhardtii]	sp|A5PJN8|SF3A2_BOVIN	83.2	2e-15	Splicing factor 3A subunit 2 OS=Bos taurus GN=SF3A2 PE=2 SV=1	Cgl1939	64.3	2e-10	COG0532	Translation initiation factor 2 (IF-2; GTPase)	K01115	2e-10	63.9	vcn:VOLCADRAFT_99471	phospholipase D [EC:3.1.4.4]	-	-	-
CL1301.Contig1_CS_265	2214	604	6.1294	gi|159487869|ref|XP_001701945.1|	94	8e-18	SNF2 superfamily protein [Chlamydomonas reinhardtii] >gi|158281164|gb|EDP06920.1| SNF2 superfamily protein [Chlamydomonas reinhardtii]	sp|Q6PZE0|MUC19_MOUSE	98.6	2e-19	Mucin-19 OS=Mus musculus GN=Muc19 PE=2 SV=2	tolA	74.7	6e-13	COG3064	Membrane protein involved in colicin uptake	K08874	6e-16	84	cre:CHLREDRAFT_141477	transformation/transcription domain-associated protein	-	GO:0005488//binding	-
CL1303.Contig1_CS_265	435	19	0.9813	--	--	--	--	--	--	--	--	--	--	--	--	--	--	--	--	--	--	-	-	-
CL1306.Contig1_CS_265	279	5	0.4026	--	--	--	--	--	--	--	--	--	--	--	--	--	--	--	--	--	--	-	-	-
CL1307.Contig1_CS_265	216	19	1.9763	--	--	--	--	--	--	--	--	--	--	--	--	--	--	--	--	--	--	-	-	-
CL1308.Contig1_CS_265	411	5	0.2733	--	--	--	--	--	--	--	--	--	--	--	--	--	--	--	--	--	--	-	-	-
CL1309.Contig1_CS_265	1003	1187	26.5892	--	--	--	--	--	--	--	--	--	--	--	--	--	--	--	--	--	--	-	-	-
CL131.Contig1_CS_265	906	456	11.3082	gi|226501778|ref|NP_001151480.1|	52.4	9e-06	metal ion binding protein [Zea mays] >gi|195647068|gb|ACG43002.1| metal ion binding protein [Zea mays]	sp|Q9P749|UTP25_NEUCR	53.9	2e-06	U3 small nucleolar RNA-associated protein 25 OS=Neurospora crassa (strain ATCC 24698 / 74-OR23-1A / CBS 708.71 / DSM 1257 / FGSC 987) GN=utp25 PE=3 SV=2	--	--	--	--	--	K11596	7e-06	48.9	ppp:PHYPADRAFT_205541	argonaute	-	-	-
CL131.Contig2_CS_265	932	434	10.4624	gi|298709602|emb|CBJ49249.1|	53.5	4e-06	similar to E1a binding protein P400 (Partial) [Ectocarpus siliculosus]	--	--	--	--	--	--	--	--	--	K13199	6e-07	52.4	zma:100274488	plasminogen activator inhibitor 1 RNA-binding protein	-	-	-
CL1311.Contig1_CS_265	442	36	1.8299	--	--	--	--	--	--	--	--	--	--	--	--	--	--	--	--	--	--	-	-	-
CL1313.Contig1_CS_265	668	127	4.2715	gi|159471818|ref|XP_001694053.1|	80.1	2e-14	subunit of anaphase promoting complex [Chlamydomonas reinhardtii] >gi|158277220|gb|EDP02989.1| subunit of anaphase promoting complex [Chlamydomonas reinhardtii]	sp|P56222|PO3F2_RAT	42.7	7e-06	POU domain, class 3, transcription factor 2 OS=Rattus norvegicus GN=Pou3f2 PE=2 SV=1	--	--	--	--	--	--	--	--	--	--	-	-	-
CL1314.Contig1_CS_265	185	13	1.5788	--	--	--	--	--	--	--	--	--	--	--	--	--	--	--	--	--	--	-	-	-
CL1315.Contig1_CS_265	470	31	1.4819	--	--	--	--	--	--	--	--	--	--	--	--	--	--	--	--	--	--	-	-	-
CL1316.Contig1_CS_265	173	2	0.2597	--	--	--	--	--	--	--	--	--	--	--	--	--	--	--	--	--	--	-	-	-
CL1318.Contig1_CS_265	253	15	1.3321	gi|302828406|ref|XP_002945770.1|	53.9	6e-07	pathogenesis-related protein 1-like protein [Volvox carteri f. nagariensis] >gi|300268585|gb|EFJ52765.1| pathogenesis-related protein 1-like protein [Volvox carteri f. nagariensis]	sp|Q5BJU7|WASF1_RAT	53.9	3e-07	Wiskott-Aldrich syndrome protein family member 1 OS=Rattus norvegicus GN=Wasf1 PE=2 SV=1	--	--	--	--	--	--	--	--	--	--	-	GO:0003824//catalytic activity	-
CL1319.Contig1_CS_265	223	2	0.2015	--	--	--	--	--	--	--	--	--	--	--	--	--	--	--	--	--	--	-	-	-
CL132.Contig1_CS_265	803	48	1.343	--	--	--	--	--	--	--	--	--	--	--	--	--	--	--	--	--	--	-	-	-
CL132.Contig2_CS_265	814	63	1.7389	--	--	--	--	--	--	--	--	--	--	--	--	--	--	--	--	--	--	-	-	-
CL1320.Contig1_CS_265	264	566	48.1691	--	--	--	--	--	--	--	--	--	--	--	--	--	--	--	--	--	--	-	-	-
CL1322.Contig1_CS_265	1026	322	7.0512	gi|115477986|ref|NP_001062588.1|	93.2	5e-18	Os09g0116400 [Oryza sativa Japonica Group] >gi|46806460|dbj|BAD17596.1| CCAAT-box-binding transcription factor-like protein [Oryza sativa Japonica Group] >gi|46806646|dbj|BAD17726.1| CCAAT-box-binding transcription factor-like protein [Oryza sativa Japonica Group] >gi|113630821|dbj|BAF24502.1| Os09g0116400 [Oryza sativa Japonica Group]	sp|Q12176|MAK21_YEAST	76.6	3e-13	Ribosome biogenesis protein MAK21 OS=Saccharomyces cerevisiae (strain ATCC 204508 / S288c) GN=MAK21 PE=1 SV=1	YDR060w	76.6	6e-14	COG5593	Nucleic-acid-binding protein possibly involved in ribosomal biogenesis	K14832	6e-54	208	vcn:VOLCADRAFT_87659	ribosome biogenesis protein MAK21	-	-	-
CL1323.Contig1_CS_265	151	21	3.1246	--	--	--	--	--	--	--	--	--	--	--	--	--	--	--	--	--	--	-	-	-
CL1325.Contig1_CS_265	959	141	3.3034	gi|219563180|gb|ACL27948.1|	99	9e-20	keratin associated protein [Oryza sativa Indica Group]	sp|P60371|KR106_HUMAN	102	5e-21	Keratin-associated protein 10-6 OS=Homo sapiens GN=KRTAP10-6 PE=2 SV=2	NMB0545	69.3	9e-12	COG1196	Chromosome segregation ATPases	K10400	3e-13	73.6	cme:CMO070C	kinesin family member 15	-	-	-
CL1326.Contig1_CS_265	892	28	0.7053	gi|302831838|ref|XP_002947484.1|	53.1	5e-06	hypothetical protein VOLCADRAFT_87649 [Volvox carteri f. nagariensis] >gi|300267348|gb|EFJ51532.1| hypothetical protein VOLCADRAFT_87649 [Volvox carteri f. nagariensis]	--	--	--	--	--	--	--	--	--	--	--	--	--	--	-	-	-
CL1329.Contig1_CS_265	300	668	50.0277	--	--	--	--	--	--	--	--	--	--	--	--	--	--	--	--	--	--	-	-	-
CL133.Contig1_CS_265	226	34	3.3801	--	--	--	--	--	--	--	--	--	--	--	--	--	--	--	--	--	--	-	-	-
CL133.Contig2_CS_265	465	1399	67.5959	--	--	--	--	--	--	--	--	--	--	--	--	--	--	--	--	--	--	-	-	-
CL1330.Contig1_CS_265	377	38	2.2646	--	--	--	--	--	--	--	--	--	--	--	--	--	--	--	--	--	--	-	-	-
CL1331.Contig1_CS_265	207	18	1.9537	--	--	--	--	--	--	--	--	--	--	--	--	--	--	--	--	--	--	-	-	-
CL1332.Contig1_CS_265	358	135	8.4724	--	--	--	--	--	--	--	--	--	--	--	--	--	--	--	--	--	--	-	-	-
CL1337.Contig1_CS_265	927	305	7.3922	--	--	--	--	--	--	--	--	--	--	--	--	--	--	--	--	--	--	-	-	-
CL1338.Contig1_CS_265	393	18	1.029	gi|18767374|gb|AAL79340.1|AC099402_4	83.2	9e-16	Putative 22 kDa kafirin cluster; Ty3-Gypsy type [Oryza sativa] >gi|21327374|gb|AAM48279.1|AC122148_32 Putative 22 kDa kafirin cluster; Ty3-Gypsy type [Oryza sativa Japonica Group]	--	--	--	--	--	--	--	--	--	--	--	--	--	--	GO:0006259//DNA metabolic process	GO:0003676//nucleic acid binding;GO:0003824//catalytic activity	GO:0043231//intracellular membrane-bounded organelle
CL134.Contig2_CS_265	999	651	14.641	--	--	--	--	--	--	--	--	--	--	--	--	--	--	--	--	--	--	-	-	-
CL134.Contig3_CS_265	1439	814	12.7092	gi|28558781|gb|AAO45752.1|	72.4	2e-15	pol protein [Cucumis melo subsp. melo]	--	--	--	--	--	--	--	--	--	--	--	--	--	--	GO:0009987//cellular process;GO:0044238//primary metabolic process;GO:0043170	GO:0005488//binding	GO:0043231//intracellular membrane-bounded organelle
CL1340.Contig1_CS_265	389	20	1.1551	--	--	--	--	--	--	--	--	--	--	--	--	--	--	--	--	--	--	-	-	-
CL1341.Contig1_CS_265	193	3	0.3492	--	--	--	--	--	--	--	--	--	--	--	--	--	--	--	--	--	--	-	-	-
CL1342.Contig1_CS_265	792	8	0.2269	--	--	--	--	--	--	--	--	--	--	--	--	--	--	--	--	--	--	-	-	-
CL1342.Contig2_CS_265	731	8	0.2459	--	--	--	--	--	--	--	--	--	--	--	--	--	--	--	--	--	--	-	-	-
CL1343.Contig1_CS_265	214	2	0.21	--	--	--	--	--	--	--	--	--	--	--	--	--	--	--	--	--	--	-	-	-
CL1344.Contig1_CS_265	297	6	0.4539	--	--	--	--	--	--	--	--	--	--	--	--	--	--	--	--	--	--	-	-	-
CL1345.Contig1_CS_265	744	582	17.5754	--	--	--	--	--	--	--	--	--	--	--	--	--	--	--	--	--	--	-	-	-
CL1347.Contig1_CS_265	446	147	7.4052	--	--	--	--	--	--	--	--	--	--	--	--	--	--	--	--	--	--	-	-	-
CL1348.Contig1_CS_265	643	162	5.6606	--	--	--	--	--	--	--	--	--	--	--	--	--	--	--	--	--	--	-	-	-
CL1349.Contig1_CS_265	274	8	0.656	--	--	--	--	--	--	--	--	--	--	--	--	--	--	--	--	--	--	-	-	-
CL135.Contig1_CS_265	1694	0	0	--	--	--	--	--	--	--	--	--	--	--	--	--	--	--	--	--	--	-	-	-
CL135.Contig2_CS_265	1079	0	0	--	--	--	--	--	--	--	--	--	--	--	--	--	--	--	--	--	--	-	-	-
CL135.Contig3_CS_265	1570	0	0	--	--	--	--	--	--	--	--	--	--	--	--	--	--	--	--	--	--	-	-	-
CL135.Contig4_CS_265	955	0	0	--	--	--	--	--	--	--	--	--	--	--	--	--	--	--	--	--	--	-	-	-
CL1351.Contig1_CS_265	308	40	2.9179	--	--	--	--	--	--	--	--	--	--	--	--	--	--	--	--	--	--	-	-	-
CL1352.Contig1_CS_265	169	4	0.5318	--	--	--	--	--	--	--	--	--	--	--	--	--	--	--	--	--	--	-	-	-
CL1353.Contig1_CS_265	969	1138	26.386	gi|17425172|dbj|BAB78741.1|	62.4	9e-09	low-molecular-weight glutenin subunit group 3 type II [Triticum aestivum]	sp|Q6PDK2|MLL2_MOUSE	68.2	9e-11	Histone-lysine N-methyltransferase MLL2 OS=Mus musculus GN=Mll2 PE=1 SV=2	YBR112c	49.3	1e-05	COG0457	FOG: TPR repeat	K14486	1e-07	54.7	ath:AT5G20730	auxin response factor	-	-	-
CL1355.Contig1_CS_265	1196	297	5.5793	gi|168061011|ref|XP_001782485.1|	271	1e-71	ATP-binding cassette transporter, subfamily B, member 10, group ATM protein PpABCB10 [Physcomitrella patens subsp. patens] >gi|162666038|gb|EDQ52704.1| ATP-binding cassette transporter, subfamily B, member 10, group ATM protein PpABCB10 [Physcomitrella patens subsp. patens]	sp|Q9LVM1|AB25B_ARATH	247	1e-64	ABC transporter B family member 25, mitochondrial OS=Arabidopsis thaliana GN=ABCB25 PE=1 SV=1	SPCC737.09c	235	1e-61	COG5265	ABC-type transport system involved in Fe-S cluster assembly, permease and ATPase components	K05663	5e-67	252	osa:4339984	mitochondrial ABC transporter ATM	GO:0006810//transport	GO:0042626//ATPase activity, coupled to transmembrane movement of substances;GO:0000166//nucleotide binding	GO:0043231//intracellular membrane-bounded organelle;GO:0016020//membrane
CL1356.Contig1_CS_265	358	1	0.0628	--	--	--	--	--	--	--	--	--	--	--	--	--	--	--	--	--	--	-	-	-
CL1357.Contig1_CS_265	164	5	0.685	gi|159463802|ref|XP_001690131.1|	60.5	7e-09	flagellar associated protein [Chlamydomonas reinhardtii] >gi|158284119|gb|EDP09869.1| flagellar associated protein [Chlamydomonas reinhardtii]	sp|Q5RE95|WDR5B_PONAB	61.2	2e-09	WD repeat-containing protein 5B OS=Pongo abelii PE=2 SV=1	all0438_2	52.8	2e-07	COG2319	FOG: WD40 repeat	K13175	6e-10	59.7	sbi:SORBI_02g022980	THO complex subunit 6	-	-	-
CL1358.Contig1_CS_265	203	4	0.4427	--	--	--	--	--	--	--	--	--	--	--	--	--	--	--	--	--	--	-	-	-
CL1359.Contig1_CS_265	204	8	0.8811	--	--	--	--	--	--	--	--	--	--	--	--	--	--	--	--	--	--	-	-	-
CL136.Contig1_CS_265	1868	0	0	--	--	--	--	--	--	--	--	--	--	--	--	--	--	--	--	--	--	-	-	-
CL136.Contig2_CS_265	1303	0	0	--	--	--	--	--	--	--	--	--	--	--	--	--	--	--	--	--	--	-	-	-
CL136.Contig3_CS_265	1484	2	0.0303	--	--	--	--	--	--	--	--	--	--	--	--	--	--	--	--	--	--	-	-	-
CL136.Contig4_CS_265	1687	20	0.2664	--	--	--	--	--	--	--	--	--	--	--	--	--	--	--	--	--	--	-	-	-
CL136.Contig5_CS_265	1834	0	0	--	--	--	--	--	--	--	--	--	--	--	--	--	--	--	--	--	--	-	-	-
CL136.Contig6_CS_265	2015	20	0.223	--	--	--	--	--	--	--	--	--	--	--	--	--	--	--	--	--	--	-	-	-
CL1360.Contig1_CS_265	163	16	2.2054	--	--	--	--	--	--	--	--	--	--	--	--	--	--	--	--	--	--	-	-	-
CL1362.Contig1_CS_265	532	1245	52.5791	gi|238480901|ref|NP_001154263.1|	57	1e-07	bifunctional inhibitor/lipid-transfer protein/seed storage 2S albumin-like protein [Arabidopsis thaliana] >gi|332659213|gb|AEE84613.1| bifunctional inhibitor/lipid-transfer protein/seed storage 2S albumin-like protein [Arabidopsis thaliana]	--	--	--	--	--	--	--	--	--	K01115	4e-06	48.5	vcn:VOLCADRAFT_99471	phospholipase D [EC:3.1.4.4]	-	-	-
CL1363.Contig1_CS_265	521	721	31.0923	--	--	--	--	--	--	--	--	--	--	--	--	--	--	--	--	--	--	-	-	-
CL1363.Contig2_CS_265	578	73	2.8376	--	--	--	--	--	--	--	--	--	--	--	--	--	--	--	--	--	--	-	-	-
CL1364.Contig1_CS_265	373	62	3.7346	gi|302832022|ref|XP_002947576.1|	57.8	4e-08	hypothetical protein VOLCADRAFT_87837 [Volvox carteri f. nagariensis] >gi|300267440|gb|EFJ51624.1| hypothetical protein VOLCADRAFT_87837 [Volvox carteri f. nagariensis]	--	--	--	--	--	--	--	--	--	--	--	--	--	--	-	-	-
CL1365.Contig1_CS_265	372	66	3.9862	--	--	--	--	--	--	--	--	--	--	--	--	--	--	--	--	--	--	-	-	-
CL1366.Contig1_CS_265	357	10	0.6293	--	--	--	--	--	--	--	--	--	--	--	--	--	--	--	--	--	--	-	-	-
CL1367.Contig1_CS_265	160	39	5.4765	gi|159474026|ref|XP_001695130.1|	73.2	1e-12	cell wall protein pherophorin-C10 [Chlamydomonas reinhardtii] >gi|158276064|gb|EDP01838.1| cell wall protein pherophorin-C10 [Chlamydomonas reinhardtii]	sp|Q9FPQ6|GP1_CHLRE	67.4	3e-11	Vegetative cell wall protein gp1 OS=Chlamydomonas reinhardtii GN=GP1 PE=2 SV=1	Rv1078	47	8e-06	COG1714	Predicted membrane protein/domain	K14709	3e-11	63.9	vcn:VOLCADRAFT_104214	solute carrier family 39 (zinc transporter), member 1/2/3	-	-	-
CL1368.Contig1_CS_265	884	2232	56.728	gi|159470559|ref|XP_001693424.1|	59.3	7e-08	predicted protein [Chlamydomonas reinhardtii] >gi|158282927|gb|EDP08678.1| predicted protein [Chlamydomonas reinhardtii]	--	--	--	--	--	--	--	--	--	--	--	--	--	--	-	-	-
CL1369.Contig1_CS_265	373	190	11.4446	--	--	--	--	--	--	--	--	--	--	--	--	--	--	--	--	--	--	-	-	-
CL137.Contig1_CS_265	2127	0	0	gi|21992|emb|CAA46283.1|	61.6	4e-08	extensin [Volvox carteri]	sp|O42854|YFHH_SCHPO	55.5	2e-06	SH3 domain-containing protein C23A1.17 OS=Schizosaccharomyces pombe (strain ATCC 38366 / 972) GN=SPAC23A1.17 PE=1 SV=1	--	--	--	--	--	K01115	3e-06	51.6	vcn:VOLCADRAFT_99471	phospholipase D [EC:3.1.4.4]	-	-	-
CL137.Contig2_CS_265	1695	0	0	--	--	--	--	--	--	--	--	--	--	--	--	--	--	--	--	--	--	-	-	-
CL137.Contig3_CS_265	1773	0	0	--	--	--	--	--	--	--	--	--	--	--	--	--	--	--	--	--	--	-	-	-
CL137.Contig4_CS_265	2099	13	0.1392	gi|21992|emb|CAA46283.1|	60.8	7e-08	extensin [Volvox carteri]	sp|Q6SPE9|SAMD1_RABIT	55.5	2e-06	Atherin OS=Oryctolagus cuniculus GN=SAMD1 PE=2 SV=1	--	--	--	--	--	K01115	2e-06	52.4	vcn:VOLCADRAFT_99471	phospholipase D [EC:3.1.4.4]	-	-	-
CL137.Contig5_CS_265	1836	30	0.3671	--	--	--	--	--	--	--	--	--	--	--	--	--	--	--	--	--	--	-	-	-
CL137.Contig6_CS_265	2266	0	0	gi|21992|emb|CAA46283.1|	61.6	5e-08	extensin [Volvox carteri]	sp|O42854|YFHH_SCHPO	55.5	2e-06	SH3 domain-containing protein C23A1.17 OS=Schizosaccharomyces pombe (strain ATCC 38366 / 972) GN=SPAC23A1.17 PE=1 SV=1	--	--	--	--	--	K01115	3e-06	51.6	vcn:VOLCADRAFT_99471	phospholipase D [EC:3.1.4.4]	-	-	-
CL137.Contig7_CS_265	2205	0	0	gi|21992|emb|CAA46283.1|	61.6	5e-08	extensin [Volvox carteri]	sp|O42854|YFHH_SCHPO	55.5	2e-06	SH3 domain-containing protein C23A1.17 OS=Schizosaccharomyces pombe (strain ATCC 38366 / 972) GN=SPAC23A1.17 PE=1 SV=1	--	--	--	--	--	K01115	3e-06	51.6	vcn:VOLCADRAFT_99471	phospholipase D [EC:3.1.4.4]	-	-	-
CL1370.Contig1_CS_265	156	92	13.2501	gi|302833637|ref|XP_002948382.1|	54.3	5e-07	hypothetical protein VOLCADRAFT_103851 [Volvox carteri f. nagariensis] >gi|300266602|gb|EFJ50789.1| hypothetical protein VOLCADRAFT_103851 [Volvox carteri f. nagariensis]	sp|Q55EQ3|Y9086_DICDI	49.3	8e-06	Uncharacterized abhydrolase domain-containing protein DDB_G0269086 OS=Dictyostelium discoideum GN=DDB_G0269086 PE=1 SV=2	--	--	--	--	--	--	--	--	--	--	-	-	-
CL1371.Contig1_CS_265	268	8	0.6707	--	--	--	--	--	--	--	--	--	--	--	--	--	--	--	--	--	--	-	-	-
CL1372.Contig1_CS_265	179	5	0.6276	--	--	--	--	--	--	--	--	--	--	--	--	--	--	--	--	--	--	-	-	-
CL1373.Contig1_CS_265	656	234	8.0143	--	--	--	--	--	--	--	--	--	--	--	--	--	--	--	--	--	--	-	-	-
CL1374.Contig1_CS_265	187	7	0.841	--	--	--	--	--	--	--	--	--	--	--	--	--	--	--	--	--	--	-	-	-
CL1375.Contig1_CS_265	220	25	2.5531	--	--	--	--	--	--	--	--	--	--	--	--	--	--	--	--	--	--	-	-	-
CL1377.Contig1_CS_265	183	21	2.5782	--	--	--	--	--	--	--	--	--	--	--	--	--	--	--	--	--	--	-	-	-
CL1378.Contig1_CS_265	198	156	17.7017	--	--	--	--	--	--	--	--	--	--	--	--	--	--	--	--	--	--	-	-	-
CL1379.Contig1_CS_265	277	151	12.2477	gi|302806481|ref|XP_002984990.1|	50.1	9e-06	hypothetical protein SELMODRAFT_181404 [Selaginella moellendorffii] >gi|300147200|gb|EFJ13865.1| hypothetical protein SELMODRAFT_181404 [Selaginella moellendorffii]	sp|Q552X2|MED26_DICDI	51.2	2e-06	Putative mediator of RNA polymerase II transcription subunit 26 OS=Dictyostelium discoideum GN=med26 PE=3 SV=2	--	--	--	--	--	--	--	--	--	--	-	-	-
CL138.Contig1_CS_265	453	82	4.067	--	--	--	--	--	--	--	--	--	--	--	--	--	--	--	--	--	--	-	-	-
CL1380.Contig1_CS_265	168	4	0.5349	--	--	--	--	--	--	--	--	--	--	--	--	--	--	--	--	--	--	-	-	-
CL1382.Contig1_CS_265	588	211	8.0623	--	--	--	--	--	--	--	--	--	--	--	--	--	--	--	--	--	--	-	-	-
CL1383.Contig1_CS_265	263	35	2.99	--	--	--	--	--	--	--	--	--	--	--	--	--	--	--	--	--	--	-	-	-
CL1384.Contig1_CS_265	358	25	1.569	--	--	--	--	--	--	--	--	--	--	--	--	--	--	--	--	--	--	-	-	-
CL1385.Contig1_CS_265	823	144	3.9311	gi|159490260|ref|XP_001703098.1|	90.5	2e-17	phosphate-repressible alkaline phosphatase [Chlamydomonas reinhardtii] >gi|158270794|gb|EDO96628.1| phosphate-repressible alkaline phosphatase [Chlamydomonas reinhardtii]	--	--	--	--	--	--	--	--	--	--	--	--	--	--	-	-	-
CL1385.Contig2_CS_265	1377	276	4.5033	gi|159490260|ref|XP_001703098.1|	171	2e-41	phosphate-repressible alkaline phosphatase [Chlamydomonas reinhardtii] >gi|158270794|gb|EDO96628.1| phosphate-repressible alkaline phosphatase [Chlamydomonas reinhardtii]	--	--	--	--	--	--	--	--	--	--	--	--	--	--	-	-	-
CL1386.Contig1_CS_265	284	315	24.92	--	--	--	--	--	--	--	--	--	--	--	--	--	--	--	--	--	--	-	-	-
CL1387.Contig1_CS_265	210	11	1.1769	gi|159482598|ref|XP_001699356.1|	63.5	8e-10	hydroxyproline-rich cell wall protein [Chlamydomonas reinhardtii] >gi|158272992|gb|EDO98786.1| hydroxyproline-rich cell wall protein [Chlamydomonas reinhardtii]	sp|Q9FPQ6|GP1_CHLRE	57.8	2e-08	Vegetative cell wall protein gp1 OS=Chlamydomonas reinhardtii GN=GP1 PE=2 SV=1	PAE0061	47	8e-06	COG1840	ABC-type Fe3+ transport system, periplasmic component	K12418	1e-08	55.5	cre:CHLREDRAFT_32523	fatty acid desaturase (delta-4 desaturase) [EC:1.14.19.-]	-	-	-
CL1389.Contig1_CS_265	522	153	6.5853	gi|308803466|ref|XP_003079046.1|	87.8	6e-17	mRNA capping enzyme, guanylyltransferase (alpha) subunit (ISS) [Ostreococcus tauri] >gi|116057500|emb|CAL51927.1| mRNA capping enzyme, guanylyltransferase (alpha) subunit (ISS) [Ostreococcus tauri]	--	--	--	--	--	--	--	--	--	K01104	6e-20	94.4	olu:OSTLU_6967	protein-tyrosine phosphatase [EC:3.1.3.48]	GO:0006796//phosphate metabolic process	GO:0016791//phosphatase activity;GO:0016740//transferase activity	-
CL139.Contig1_CS_265	513	27	1.1825	--	--	--	--	--	--	--	--	--	--	--	--	--	--	--	--	--	--	-	-	-
CL139.Contig2_CS_265	686	124	4.0612	--	--	--	--	--	--	--	--	--	--	--	--	--	--	--	--	--	--	-	-	-
CL1390.Contig1_CS_265	771	84	2.4478	gi|302854359|ref|XP_002958688.1|	52.8	5e-06	hypothetical protein VOLCADRAFT_108259 [Volvox carteri f. nagariensis] >gi|300255969|gb|EFJ40248.1| hypothetical protein VOLCADRAFT_108259 [Volvox carteri f. nagariensis]	--	--	--	--	--	--	--	--	--	--	--	--	--	--	-	GO:0005488//binding	-
CL1390.Contig2_CS_265	898	23	0.5754	gi|302854359|ref|XP_002958688.1|	52.8	6e-06	hypothetical protein VOLCADRAFT_108259 [Volvox carteri f. nagariensis] >gi|300255969|gb|EFJ40248.1| hypothetical protein VOLCADRAFT_108259 [Volvox carteri f. nagariensis]	--	--	--	--	--	--	--	--	--	--	--	--	--	--	-	GO:0005488//binding	-
CL1391.Contig1_CS_265	276	21	1.7095	--	--	--	--	--	--	--	--	--	--	--	--	--	--	--	--	--	--	-	-	-
CL1392.Contig1_CS_265	990	3088	70.0806	gi|255070747|ref|XP_002507455.1|	211	1e-53	choline transporter like family [Micromonas sp. RCC299] >gi|226522730|gb|ACO68713.1| choline transporter like family [Micromonas sp. RCC299]	sp|Q54IJ2|CTLHA_DICDI	73.6	2e-12	CTL-like protein DDB_G0288717 OS=Dictyostelium discoideum GN=DDB_G0288717 PE=3 SV=1	--	--	--	--	--	--	--	--	--	--	-	-	-
CL1393.Contig1_CS_265	974	616	14.2095	gi|219120146|ref|XP_002180818.1|	86.3	6e-16	mucin-associated surface protein [Phaeodactylum tricornutum CCAP 1055/1] >gi|217407534|gb|EEC47470.1| mucin-associated surface protein [Phaeodactylum tricornutum CCAP 1055/1]	sp|A8IG20|IF2_AZOC5	94	1e-18	Translation initiation factor IF-2 OS=Azorhizobium caulinodans (strain ATCC 43989 / DSM 5975 / ORS 571) GN=infB PE=3 SV=1	NMA0905	67	5e-11	COG3468	Type V secretory pathway, adhesin AidA	K13118	1e-16	84.7	cre:CHLREDRAFT_17930	protein DGCR14	-	-	-
CL1394.Contig1_CS_265	184	42	5.1285	--	--	--	--	--	--	--	--	--	--	--	--	--	--	--	--	--	--	-	-	-
CL1395.Contig1_CS_265	259	4	0.347	--	--	--	--	--	--	--	--	--	--	--	--	--	--	--	--	--	--	-	-	-
CL1396.Contig1_CS_265	229	7	0.6868	--	--	--	--	--	--	--	--	--	--	--	--	--	--	--	--	--	--	-	-	-
CL1397.Contig1_CS_265	1105	621	12.6266	gi|297251627|gb|ADI25074.1|	56.2	8e-07	HMW glutenin subunit Gx [Triticum timopheevii subsp. araraticum]	sp|Q75BI6|MED15_ASHGO	62.4	6e-09	Mediator of RNA polymerase II transcription subunit 15 OS=Ashbya gossypii (strain ATCC 10895 / CBS 109.51 / FGSC 9923 / NRRL Y-1056) GN=GAL11 PE=3 SV=1	--	--	--	--	--	K08867	1e-17	88.6	cre:CHLREDRAFT_206084	WNK lysine deficient protein kinase [EC:2.7.11.1]	-	GO:0003824//catalytic activity	-
CL1398.Contig1_CS_265	716	190	5.9621	gi|299117539|emb|CBN75383.1|	101	1e-20	Beta-1,4-galactosyltransferase, family GT7 [Ectocarpus siliculosus]	sp|Q66HH1|B4GT4_RAT	88.2	5e-17	Beta-1,4-galactosyltransferase 4 OS=Rattus norvegicus GN=B4galt4 PE=2 SV=1	--	--	--	--	--	--	--	--	--	--	-	-	-
CL1399.Contig1_CS_265	252	8	0.7133	gi|15451607|gb|AAK98731.1|AC090485_10	63.2	1e-09	Putative retroelement [Oryza sativa Japonica Group]	--	--	--	--	--	--	--	--	--	--	--	--	--	--	GO:0006259//DNA metabolic process	GO:0003676//nucleic acid binding;GO:0046872//metal ion binding;GO:0003824//catalytic activity	GO:0043229//intracellular organelle
CL14.Contig1_CS_265	1416	0	0	gi|299473222|emb|CBN78798.1|	57	7e-07	GTB1; RNA binding / hydrolase, acting on ester bonds, also similar to transcription elogantion facto [Ectocarpus siliculosus]	--	--	--	--	--	--	--	--	--	K03575	2e-07	54.7	vcn:VOLCADRAFT_118405	A/G-specific adenine glycosylase [EC:3.2.2.-]	-	-	-
CL14.Contig2_CS_265	1380	0	0	gi|299473222|emb|CBN78798.1|	55.5	2e-06	GTB1; RNA binding / hydrolase, acting on ester bonds, also similar to transcription elogantion facto [Ectocarpus siliculosus]	--	--	--	--	--	--	--	--	--	K13181	8e-07	52.8	cre:CHLREDRAFT_96655	ATP-dependent RNA helicase DDX27 [EC:3.6.4.13]	-	-	-
CL14.Contig3_CS_265	1401	0	0	gi|299473222|emb|CBN78798.1|	57.4	5e-07	GTB1; RNA binding / hydrolase, acting on ester bonds, also similar to transcription elogantion facto [Ectocarpus siliculosus]	sp|Q28181|CNGB1_BOVIN	55.1	1e-06	Cyclic nucleotide-gated cation channel beta-1 OS=Bos taurus GN=CNGB1 PE=1 SV=1	--	--	--	--	--	K03575	6e-07	53.1	vcn:VOLCADRAFT_118405	A/G-specific adenine glycosylase [EC:3.2.2.-]	-	-	-
CL14.Contig4_CS_265	1374	0	0	gi|299473222|emb|CBN78798.1|	54.3	4e-06	GTB1; RNA binding / hydrolase, acting on ester bonds, also similar to transcription elogantion facto [Ectocarpus siliculosus]	sp|Q9QZM6|NCKX1_RAT	52.4	8e-06	Sodium/potassium/calcium exchanger 1 OS=Rattus norvegicus GN=Slc24a1 PE=2 SV=1	--	--	--	--	--	K03575	1e-06	52	vcn:VOLCADRAFT_118405	A/G-specific adenine glycosylase [EC:3.2.2.-]	-	-	-
CL14.Contig5_CS_265	1359	0	0	gi|299473222|emb|CBN78798.1|	54.7	3e-06	GTB1; RNA binding / hydrolase, acting on ester bonds, also similar to transcription elogantion facto [Ectocarpus siliculosus]	sp|Q28181|CNGB1_BOVIN	52.4	8e-06	Cyclic nucleotide-gated cation channel beta-1 OS=Bos taurus GN=CNGB1 PE=1 SV=1	--	--	--	--	--	K13181	5e-07	53.5	cre:CHLREDRAFT_96655	ATP-dependent RNA helicase DDX27 [EC:3.6.4.13]	-	-	-
CL14.Contig6_CS_265	1457	64	0.9869	gi|299473222|emb|CBN78798.1|	55.1	3e-06	GTB1; RNA binding / hydrolase, acting on ester bonds, also similar to transcription elogantion facto [Ectocarpus siliculosus]	--	--	--	--	--	--	--	--	--	K03575	1e-06	52.4	vcn:VOLCADRAFT_118405	A/G-specific adenine glycosylase [EC:3.2.2.-]	-	-	-
CL140.Contig1_CS_265	932	125	3.0134	--	--	--	--	--	--	--	--	--	--	--	--	--	--	--	--	--	--	-	-	-
CL140.Contig2_CS_265	1325	700	11.8696	--	--	--	--	--	--	--	--	--	--	--	--	--	--	--	--	--	--	-	-	-
CL140.Contig3_CS_265	1126	100	1.9953	--	--	--	--	--	--	--	--	--	--	--	--	--	--	--	--	--	--	-	-	-
CL1401.Contig1_CS_265	507	1597	70.7705	--	--	--	--	--	--	--	--	--	--	--	--	--	--	--	--	--	--	-	-	-
CL1402.Contig1_CS_265	1158	4942	95.8848	gi|115479433|ref|NP_001063310.1|	500	1e-140	Os09g0446800 [Oryza sativa Japonica Group] >gi|113631543|dbj|BAF25224.1| Os09g0446800 [Oryza sativa Japonica Group]	sp|Q9SPK5|FTHS_ARATH	489	2e-137	Formate--tetrahydrofolate ligase OS=Arabidopsis thaliana GN=THFS PE=1 SV=1	SPBC839.16_2	412	6e-115	COG2759	Formyltetrahydrofolate synthetase	K01938	4e-153	538	vcn:VOLCADRAFT_79713	formate--tetrahydrofolate ligase [EC:6.3.4.3]	-	-	-
CL1403.Contig1_CS_265	481	336	15.6946	gi|307109093|gb|EFN57332.1|	59.3	2e-08	hypothetical protein CHLNCDRAFT_143983 [Chlorella variabilis]	--	--	--	--	--	--	--	--	--	--	--	--	--	--	-	-	-
CL1404.Contig1_CS_265	209	3	0.3225	--	--	--	--	--	--	--	--	--	--	--	--	--	--	--	--	--	--	-	-	-
CL1405.Contig1_CS_265	390	44	2.5348	--	--	--	--	--	--	--	--	--	--	--	--	--	--	--	--	--	--	-	-	-
CL1406.Contig1_CS_265	284	61	4.8258	--	--	--	--	--	--	--	--	--	--	--	--	--	--	--	--	--	--	-	-	-
CL1407.Contig1_CS_265	278	12	0.9698	--	--	--	--	--	--	--	--	--	--	--	--	--	--	--	--	--	--	-	-	-
CL1408.Contig1_CS_265	1377	736	12.0088	gi|298708135|emb|CBJ30476.1|	165	2e-39	Polyribonucleotide nucleotidyltransferase [Ectocarpus siliculosus]	sp|Q3A4A1|PNP_PELCD	176	5e-43	Polyribonucleotide nucleotidyltransferase OS=Pelobacter carbinolicus (strain DSM 2380 / Gra Bd 1) GN=pnp PE=3 SV=1	aq_221	161	3e-39	COG1185	Polyribonucleotide nucleotidyltransferase (polynucleotide phosphorylase)	K00962	8e-44	175	ppp:PHYPADRAFT_151398	polyribonucleotide nucleotidyltransferase [EC:2.7.7.8]	-	GO:0003824//catalytic activity	GO:0043231//intracellular membrane-bounded organelle
CL141.Contig1_CS_265	1292	8917	155.064	gi|6642775|gb|AAF20282.1|	75.1	2e-12	gag-pol polyprotein [Vitis vinifera]	sp|Q2VIS4|FILA2_MOUSE	56.6	4e-07	Filaggrin-2 OS=Mus musculus GN=Flg2 PE=1 SV=2	--	--	--	--	--	--	--	--	--	--	-	GO:0005488//binding	-
CL1410.Contig1_CS_265	272	6	0.4956	--	--	--	--	--	--	--	--	--	--	--	--	--	--	--	--	--	--	-	-	-
CL1411.Contig1_CS_265	222	10	1.0121	--	--	--	--	--	--	--	--	--	--	--	--	--	--	--	--	--	--	-	-	-
CL1412.Contig1_CS_265	501	45	2.018	--	--	--	--	--	--	--	--	--	--	--	--	--	--	--	--	--	--	-	-	-
CL1413.Contig1_CS_265	150	0	0	gi|15228218|ref|NP_188267.1|	62	2e-09	jacalin-like lectin domain-containing protein [Arabidopsis thaliana] >gi|79607896|ref|NP_974324.2| jacalin-like lectin domain-containing protein [Arabidopsis thaliana] >gi|2062157|gb|AAB63631.1| jasmonate inducible protein isolog [Arabidopsis thaliana] >gi|9279645|dbj|BAB01145.1| jasmonate inducible protein; myrosinase binding protein-like [Arabidopsis thaliana] >gi|332642299|gb|AEE75820.1| jacal…	sp|Q69566|U88_HHV6U	65.9	8e-11	Uncharacterized protein U88 OS=Human herpesvirus 6A (strain Uganda-1102) GN=U88 PE=4 SV=1	--	--	--	--	--	K12815	2e-08	54.7	cre:CHLREDRAFT_132956	pre-mRNA-splicing factor ATP-dependent RNA helicase PRP16 [EC:3.6.4.13]	GO:0006950//response to stress	GO:0046914//transition metal ion binding;GO:0016787//hydrolase activity	GO:0044444//cytoplasmic part
CL1414.Contig1_CS_265	177	3	0.3808	--	--	--	--	--	--	--	--	--	--	--	--	--	--	--	--	--	--	-	-	-
CL1415.Contig1_CS_265	822	1621	44.3064	gi|302831119|ref|XP_002947125.1|	465	1e-130	vitamin B12 dependent methionine synthase [Volvox carteri f. nagariensis] >gi|300267532|gb|EFJ51715.1| vitamin B12 dependent methionine synthase [Volvox carteri f. nagariensis]	sp|Q9I2Q2|METH_PSEAE	299	1e-80	Methionine synthase OS=Pseudomonas aeruginosa GN=metH PE=3 SV=1	AGc3907_1	206	4e-53	COG0646	Methionine synthase I (cobalamin-dependent), methyltransferase domain	K00548	4e-125	444	cre:CHLREDRAFT_76715	5-methyltetrahydrofolate--homocysteine methyltransferase [EC:2.1.1.13]	GO:0000096//sulfur amino acid metabolic process	GO:0046872//metal ion binding;GO:0008172//S-methyltransferase activity	-
CL1416.Contig1_CS_265	631	76	2.7061	gi|255069322|dbj|BAH89203.1|	78.6	6e-14	seed length and weight protein long form for short seed [Oryza sativa Indica Group] >gi|255069330|dbj|BAH89207.1| seed length and weight protein long form for short seed [Oryza sativa Indica Group] >gi|255069332|dbj|BAH89208.1| seed length and weight protein long form for short seed [Oryza sativa Indica Group] >gi|255069334|dbj|BAH89209.1| seed length and weight protein long form for short seed […	sp|Q2TA51|KRA55_MOUSE	94	7e-19	Keratin-associated protein 5-5 OS=Mus musculus GN=Krtap5-5 PE=2 SV=1	--	--	--	--	--	--	--	--	--	--	-	-	-
CL1417.Contig1_CS_265	328	100	6.8499	--	--	--	--	--	--	--	--	--	--	--	--	--	--	--	--	--	--	-	-	-
CL1418.Contig1_CS_265	495	186	8.4423	--	--	--	--	--	--	--	--	--	--	--	--	--	--	--	--	--	--	-	-	-
CL142.Contig1_CS_265	384	72	4.2127	--	--	--	--	--	--	--	--	--	--	--	--	--	--	--	--	--	--	-	-	-
CL142.Contig2_CS_265	1424	354	5.5853	gi|195653969|gb|ACG46452.1|	118	2e-25	ran-binding protein 9 [Zea mays]	sp|Q1LUS8|RBP10_DANRE	130	2e-29	Ran-binding protein 10 OS=Danio rerio GN=ranbp10 PE=3 SV=1	--	--	--	--	--	K14964	6e-06	50.1	olu:OSTLU_13885	Set1/Ash2 histone methyltransferase complex subunit ASH2	-	-	-
CL1420.Contig1_CS_265	653	93	3.1998	--	--	--	--	--	--	--	--	--	--	--	--	--	--	--	--	--	--	-	-	-
CL1421.Contig1_CS_265	255	8	0.7049	--	--	--	--	--	--	--	--	--	--	--	--	--	--	--	--	--	--	-	-	-
CL1422.Contig1_CS_265	436	21	1.0822	gi|20138131|sp|Q9FPQ6.1|GP1_CHLRE	127	3e-29	RecName: Full=Vegetative cell wall protein gp1; AltName: Full=Hydroxyproline-rich glycoprotein 1; Flags: Precursor >gi|12018147|gb|AAG45420.1|AF309494_1 vegetative cell wall protein gp1 [Chlamydomonas reinhardtii]	sp|Q9FPQ6|GP1_CHLRE	127	2e-29	Vegetative cell wall protein gp1 OS=Chlamydomonas reinhardtii GN=GP1 PE=2 SV=1	Rv3876	79.3	2e-15	COG0455	ATPases involved in chromosome partitioning	K14709	2e-25	112	vcn:VOLCADRAFT_104214	solute carrier family 39 (zinc transporter), member 1/2/3	-	-	-
CL1423.Contig1_CS_265	336	43	2.8753	gi|307104317|gb|EFN52571.1|	51.6	3e-06	expressed protein [Chlorella variabilis]	--	--	--	--	--	--	--	--	--	--	--	--	--	--	-	-	-
CL1424.Contig1_CS_265	177	3	0.3808	--	--	--	--	--	--	--	--	--	--	--	--	--	--	--	--	--	--	-	-	-
CL1425.Contig1_CS_265	1100	349	7.1283	gi|18394837|ref|NP_564108.1|	42.7	6e-08	Alba DNA/RNA-binding protein [Arabidopsis thaliana] >gi|16612274|gb|AAL27504.1|AF439833_1 At1g20220/T20H2_3 [Arabidopsis thaliana] >gi|56744234|gb|AAW28557.1| At1g20220 [Arabidopsis thaliana] >gi|332191830|gb|AEE29951.1| Alba DNA/RNA-binding protein [Arabidopsis thaliana]	sp|Q8I1F4|FBRL_DROER	45.4	1e-07	rRNA 2'-O-methyltransferase fibrillarin OS=Drosophila erecta GN=Fib PE=3 SV=1	XF0818	44.7	4e-06	COG2730	Endoglucanase	K14563	3e-09	60.5	vvi:100266267	rRNA 2'-O-methyltransferase fibrillarin [EC:2.1.1.-]	-	GO:0005488//binding	GO:0005618//cell wall
CL1426.Contig1_CS_265	591	145	5.5123	gi|302850806|ref|XP_002956929.1|	60.5	1e-08	hypothetical protein VOLCADRAFT_97963 [Volvox carteri f. nagariensis] >gi|300257810|gb|EFJ42054.1| hypothetical protein VOLCADRAFT_97963 [Volvox carteri f. nagariensis]	--	--	--	--	--	--	--	--	--	--	--	--	--	--	-	-	-
CL1427.Contig1_CS_265	492	1	0.0457	--	--	--	--	--	--	--	--	--	--	--	--	--	--	--	--	--	--	-	-	-
CL1428.Contig1_CS_265	308	7	0.5106	--	--	--	--	--	--	--	--	--	--	--	--	--	--	--	--	--	--	-	-	-
CL1429.Contig1_CS_265	161	56	7.8148	--	--	--	--	--	--	--	--	--	--	--	--	--	--	--	--	--	--	-	-	-
CL143.Contig1_CS_265	934	14	0.3368	--	--	--	--	--	--	--	--	--	--	--	--	--	--	--	--	--	--	-	-	-
CL143.Contig2_CS_265	832	24	0.6481	--	--	--	--	--	--	--	--	--	--	--	--	--	--	--	--	--	--	-	-	-
CL143.Contig3_CS_265	919	0	0	--	--	--	--	--	--	--	--	--	--	--	--	--	--	--	--	--	--	-	-	-
CL143.Contig4_CS_265	1021	2	0.044	--	--	--	--	--	--	--	--	--	--	--	--	--	--	--	--	--	--	-	-	-
CL1430.Contig1_CS_265	861	2674	69.7773	gi|226496587|ref|NP_001147730.1|	127	3e-28	LOC100281340 [Zea mays] >gi|195613364|gb|ACG28512.1| thylakoid lumen protein [Zea mays]	sp|Q9S720|PPD3_ARATH	116	2e-25	PsbP domain-containing protein 3, chloroplastic OS=Arabidopsis thaliana GN=PPD3 PE=1 SV=2	--	--	--	--	--	--	--	--	--	--	-	-	GO:0044436;GO:0009507//chloroplast
CL1430.Contig2_CS_265	1820	549	6.7773	gi|226496587|ref|NP_001147730.1|	119	1e-25	LOC100281340 [Zea mays] >gi|195613364|gb|ACG28512.1| thylakoid lumen protein [Zea mays]	sp|Q9S720|PPD3_ARATH	110	3e-23	PsbP domain-containing protein 3, chloroplastic OS=Arabidopsis thaliana GN=PPD3 PE=1 SV=2	--	--	--	--	--	--	--	--	--	--	-	-	GO:0044436;GO:0009534//chloroplast thylakoid;GO:0016020//membrane
CL1431.Contig1_CS_265	215	4	0.418	--	--	--	--	--	--	--	--	--	--	--	--	--	--	--	--	--	--	-	-	-
CL1433.Contig1_CS_265	982	684	15.6495	gi|22333|emb|CAA44844.1|	68.9	1e-10	hydroxyproline-rich glycoprotein [Zea mays] >gi|228936|prf||1814452A Hyp-rich glycoprotein	sp|P98088|MUC5A_HUMAN	74.7	9e-13	Mucin-5AC (Fragments) OS=Homo sapiens GN=MUC5AC PE=1 SV=3	YPO2725	51.6	2e-06	COG3501	Uncharacterized protein conserved in bacteria	K11367	4e-10	63.2	vcn:VOLCADRAFT_120343	chromodomain-helicase-DNA-binding protein 1 [EC:3.6.4.12]	-	-	-
CL1434.Contig1_CS_265	931	350	8.4464	--	--	--	--	--	--	--	--	--	--	--	--	--	--	--	--	--	--	-	-	-
CL1435.Contig1_CS_265	361	120	7.4684	gi|226501140|ref|NP_001152197.1|	70.1	8e-12	LOC100285835 [Zea mays] >gi|195653721|gb|ACG46328.1| keratin-associated protein 5-4 [Zea mays]	sp|Q55F68|CYAD_DICDI	75.9	8e-14	Adenylate cyclase, terminal-differentiation specific OS=Dictyostelium discoideum GN=acrA PE=1 SV=1	RSc2303	54.7	4e-08	COG4796	Type II secretory pathway, component HofQ	K14306	2e-09	58.2	vcn:VOLCADRAFT_105669	nuclear pore complex protein Nup62	-	-	GO:0044464//cell part
CL1436.Contig1_CS_265	317	72	5.103	gi|301113344|ref|XP_002998442.1|	85.1	2e-16	protein kinase [Phytophthora infestans T30-4] >gi|262111743|gb|EEY69795.1| protein kinase [Phytophthora infestans T30-4]	sp|Q9HCD6|TANC2_HUMAN	90.1	4e-18	Protein TANC2 OS=Homo sapiens GN=TANC2 PE=1 SV=3	all2748	77	8e-15	COG0666	FOG: Ankyrin repeat	K06694	9e-14	72.4	zma:100284046	26S proteasome non-ATPase regulatory subunit 10	-	GO:0005488//binding	-
CL1437.Contig1_CS_265	592	63	2.391	gi|115473285|ref|NP_001060241.1|	98.2	6e-20	Os07g0608300 [Oryza sativa Japonica Group] >gi|113611777|dbj|BAF22155.1| Os07g0608300 [Oryza sativa Japonica Group]	sp|P54069|BEM46_SCHPO	81.6	3e-15	Protein bem46 OS=Schizosaccharomyces pombe (strain ATCC 38366 / 972) GN=bem46 PE=2 SV=3	SPBC32H8.03	81.6	8e-16	COG1073	Hydrolases of the alpha/beta superfamily	K06889	3e-41	165	cre:CHLREDRAFT_192294		GO:0009630//gravitropism;GO:0048513//organ development	-	GO:0031090//organelle membrane;GO:0043231//intracellular membrane-bounded organelle;GO:0044444//cytoplasmic part;GO:0005576//extracellular region
CL1438.Contig1_CS_265	391	36	2.0686	--	--	--	--	--	--	--	--	--	--	--	--	--	--	--	--	--	--	-	-	-
CL1439.Contig1_CS_265	400	24	1.3481	--	--	--	--	--	--	--	--	--	--	--	--	--	--	--	--	--	--	-	-	-
CL144.Contig1_CS_265	769	143	4.178	--	--	--	--	--	--	--	--	--	--	--	--	--	--	--	--	--	--	-	-	-
CL1440.Contig1_CS_265	445	61	3.0798	--	--	--	--	--	--	--	--	--	--	--	--	--	--	--	--	--	--	-	-	-
CL1441.Contig1_CS_265	510	30	1.3216	gi|302834603|ref|XP_002948864.1|	48.1	3e-06	hypothetical protein VOLCADRAFT_89164 [Volvox carteri f. nagariensis] >gi|300266055|gb|EFJ50244.1| hypothetical protein VOLCADRAFT_89164 [Volvox carteri f. nagariensis]	--	--	--	--	--	--	--	--	--	--	--	--	--	--	-	-	-
CL1441.Contig2_CS_265	564	434	17.2889	gi|302840301|ref|XP_002951706.1|	53.1	2e-06	hypothetical protein VOLCADRAFT_105211 [Volvox carteri f. nagariensis] >gi|300262954|gb|EFJ47157.1| hypothetical protein VOLCADRAFT_105211 [Volvox carteri f. nagariensis]	--	--	--	--	--	--	--	--	--	--	--	--	--	--	-	-	-
CL1442.Contig1_CS_265	326	38	2.6189	--	--	--	--	--	--	--	--	--	--	--	--	--	--	--	--	--	--	-	-	-
CL1443.Contig1_CS_265	296	9	0.6831	--	--	--	--	--	--	--	--	--	--	--	--	--	--	--	--	--	--	-	-	-
CL1445.Contig1_CS_265	415	156	8.4456	--	--	--	--	--	--	--	--	--	--	--	--	--	--	--	--	--	--	-	-	-
CL1446.Contig1_CS_265	625	18	0.6471	--	--	--	--	--	--	--	--	--	--	--	--	--	--	--	--	--	--	-	-	-
CL1447.Contig1_CS_265	393	223	12.7488	gi|293336383|ref|NP_001169794.1|	51.2	4e-06	hypothetical protein LOC100383684 [Zea mays] >gi|224031707|gb|ACN34929.1| unknown [Zea mays]	--	--	--	--	--	--	--	--	--	--	--	--	--	--	-	-	-
CL1448.Contig1_CS_265	1308	1060	18.2076	gi|159473094|ref|XP_001694674.1|	196	5e-49	GTP cyclohydrolase I [Chlamydomonas reinhardtii] >gi|158276486|gb|EDP02258.1| GTP cyclohydrolase I [Chlamydomonas reinhardtii]	sp|Q8YN49|GCH12_NOSS1	130	2e-29	GTP cyclohydrolase 1 2 OS=Nostoc sp. (strain PCC 7120 / UTEX 2576) GN=folE2 PE=3 SV=1	all4721	130	4e-30	COG0302	GTP cyclohydrolase I	K01495	8e-49	192	vcn:VOLCADRAFT_62867	GTP cyclohydrolase I [EC:3.5.4.16]	GO:0008152//metabolic process	GO:0016787//hydrolase activity	-
CL1449.Contig1_CS_265	369	20	1.2178	--	--	--	--	--	--	--	--	--	--	--	--	--	--	--	--	--	--	-	-	-
CL145.Contig1_CS_265	275	4	0.3268	gi|76262500|gb|ABA41400.1|	149	1e-35	pherophorin-C2 protein precursor [Chlamydomonas reinhardtii]	sp|Q9FPQ6|GP1_CHLRE	145	6e-35	Vegetative cell wall protein gp1 OS=Chlamydomonas reinhardtii GN=GP1 PE=2 SV=1	XF0818	89.4	1e-18	COG2730	Endoglucanase	K14709	9e-33	135	vcn:VOLCADRAFT_104214	solute carrier family 39 (zinc transporter), member 1/2/3	-	-	-
CL145.Contig2_CS_265	260	12	1.037	gi|76262500|gb|ABA41400.1|	142	1e-33	pherophorin-C2 protein precursor [Chlamydomonas reinhardtii]	sp|Q9FPQ6|GP1_CHLRE	132	7e-31	Vegetative cell wall protein gp1 OS=Chlamydomonas reinhardtii GN=GP1 PE=2 SV=1	XF0818	89.7	1e-18	COG2730	Endoglucanase	K14709	3e-32	134	vcn:VOLCADRAFT_104214	solute carrier family 39 (zinc transporter), member 1/2/3	-	-	GO:0044464//cell part
CL1450.Contig1_CS_265	820	17	0.4658	gi|167405808|gb|ABZ79708.1|	52.8	6e-06	ribulose-1,5-bisphosphate carboxylase/oxygenase large subunit isoform 2 [Chlamydomonas sp. CCMP681]	--	--	--	--	--	--	--	--	--	K01601	3e-06	49.7	cre:ChreCp049	ribulose-bisphosphate carboxylase large chain [EC:4.1.1.39]	-	-	-
CL1451.Contig1_CS_265	397	34	1.9242	--	--	--	--	--	--	--	--	--	--	--	--	--	--	--	--	--	--	-	-	-
CL1452.Contig1_CS_265	437	55	2.8277	--	--	--	--	--	--	--	--	--	--	--	--	--	--	--	--	--	--	-	-	-
CL1453.Contig1_CS_265	326	5	0.3446	gi|297830256|ref|XP_002883010.1|	117	6e-26	jacalin lectin family protein [Arabidopsis lyrata subsp. lyrata] >gi|297328850|gb|EFH59269.1| jacalin lectin family protein [Arabidopsis lyrata subsp. lyrata]	sp|O53553|PG54_MYCTU	87.8	2e-17	Uncharacterized PE-PGRS family protein PE_PGRS54 OS=Mycobacterium tuberculosis GN=PE_PGRS54 PE=3 SV=1	XF0818	74.3	5e-14	COG2730	Endoglucanase	K14709	1e-12	68.9	vcn:VOLCADRAFT_104214	solute carrier family 39 (zinc transporter), member 1/2/3	GO:0006950//response to stress	GO:0046914//transition metal ion binding	GO:0009534//chloroplast thylakoid;GO:0005576//extracellular region
CL1454.Contig1_CS_265	319	17	1.1973	--	--	--	--	--	--	--	--	--	--	--	--	--	--	--	--	--	--	-	-	-
CL1455.Contig1_CS_265	845	405	10.7685	gi|15231138|ref|NP_191439.1|	96.7	4e-19	uncharacterized protein [Arabidopsis thaliana] >gi|332646312|gb|AEE79833.1| uncharacterized protein [Arabidopsis thaliana]	--	--	--	--	--	--	--	--	--	--	--	--	--	--	-	-	-
CL1455.Contig2_CS_265	1156	71	1.3799	gi|15231138|ref|NP_191439.1|	80.1	5e-14	uncharacterized protein [Arabidopsis thaliana] >gi|332646312|gb|AEE79833.1| uncharacterized protein [Arabidopsis thaliana]	--	--	--	--	--	--	--	--	--	--	--	--	--	--	-	-	-
CL1456.Contig1_CS_265	550	33	1.3481	--	--	--	--	--	--	--	--	--	--	--	--	--	--	--	--	--	--	-	-	-
CL1457.Contig1_CS_265	438	13	0.6668	--	--	--	--	--	--	--	--	--	--	--	--	--	--	--	--	--	--	-	-	-
CL1458.Contig1_CS_265	609	644	23.7588	gi|302834708|ref|XP_002948916.1|	47.8	6e-06	hypothetical protein VOLCADRAFT_58884 [Volvox carteri f. nagariensis] >gi|300265661|gb|EFJ49851.1| hypothetical protein VOLCADRAFT_58884 [Volvox carteri f. nagariensis]	sp|Q75JC9|Y8484_DICDI	57	9e-08	Uncharacterized protein DDB_G0271670 OS=Dictyostelium discoideum GN=DDB_G0271670 PE=4 SV=1	XF1267	49.7	4e-06	COG5297	Cellobiohydrolase A (1,4-beta-cellobiosidase A)	K14306	3e-06	49.3	ath:AT2G45000	nuclear pore complex protein Nup62	-	-	-
CL1459.Contig1_CS_265	342	36	2.365	--	--	--	--	--	--	--	--	--	--	--	--	--	--	--	--	--	--	-	-	-
CL146.Contig1_CS_265	272	12	0.9912	--	--	--	--	--	--	--	--	--	--	--	--	--	--	--	--	--	--	-	-	-
CL1460.Contig1_CS_265	1590	0	0	gi|159794881|pdb|2JIJ|A	346	6e-94	Chain A, Crystal Structure Of The Apo Form Of Chlamydomonas Reinhardtii Prolyl-4 Hydroxylase Type I >gi|159794882|pdb|2JIJ|B Chain B, Crystal Structure Of The Apo Form Of Chlamydomonas Reinhardtii Prolyl-4 Hydroxylase Type I >gi|159794883|pdb|2JIJ|C Chain C, Crystal Structure Of The Apo Form Of Chlamydomonas Reinhardtii Prolyl-4 Hydroxylase Type I	sp|Q20065|P4HA2_CAEEL	126	5e-28	Prolyl 4-hydroxylase subunit alpha-2 OS=Caenorhabditis elegans GN=phy-2 PE=1 SV=1	--	--	--	--	--	K00472	2e-117	420	vcn:VOLCADRAFT_82641	prolyl 4-hydroxylase [EC:1.14.11.2]	GO:0008152//metabolic process	GO:0046914//transition metal ion binding;GO:0016491//oxidoreductase activity;GO:0019842//vitamin binding	-
CL1460.Contig2_CS_265	1645	0	0	gi|159794881|pdb|2JIJ|A	346	7e-94	Chain A, Crystal Structure Of The Apo Form Of Chlamydomonas Reinhardtii Prolyl-4 Hydroxylase Type I >gi|159794882|pdb|2JIJ|B Chain B, Crystal Structure Of The Apo Form Of Chlamydomonas Reinhardtii Prolyl-4 Hydroxylase Type I >gi|159794883|pdb|2JIJ|C Chain C, Crystal Structure Of The Apo Form Of Chlamydomonas Reinhardtii Prolyl-4 Hydroxylase Type I	sp|Q20065|P4HA2_CAEEL	126	5e-28	Prolyl 4-hydroxylase subunit alpha-2 OS=Caenorhabditis elegans GN=phy-2 PE=1 SV=1	--	--	--	--	--	K00472	7e-114	370	vcn:VOLCADRAFT_82641	prolyl 4-hydroxylase [EC:1.14.11.2]	GO:0008152//metabolic process	GO:0046914//transition metal ion binding;GO:0016705//oxidoreductase activity, acting on paired donors, with incorporation or reduction of molecular oxygen;GO:0019842//vitamin binding	-
CL1462.Contig1_CS_265	1567	839	12.0295	gi|159481289|ref|XP_001698714.1|	336	5e-91	esterase-like protein [Chlamydomonas reinhardtii] >gi|158273608|gb|EDO99396.1| esterase-like protein [Chlamydomonas reinhardtii]	--	--	--	--	--	--	--	--	--	--	--	--	--	--	-	-	GO:0044464//cell part
CL1463.Contig1_CS_265	920	3870	94.5102	--	--	--	--	--	--	--	--	--	--	--	--	--	--	--	--	--	--	-	-	-
CL1464.Contig1_CS_265	465	148	7.151	gi|145332679|ref|NP_001078205.1|	107	4e-23	3-hydroxyisobutyryl-CoA hydrolase-like protein 4 [Arabidopsis thaliana] >gi|332643374|gb|AEE76895.1| 3-hydroxyisobutyryl-CoA hydrolase-like protein 4 [Arabidopsis thaliana]	sp|Q8QZS1|HIBCH_MOUSE	111	2e-24	3-hydroxyisobutyryl-CoA hydrolase, mitochondrial OS=Mus musculus GN=Hibch PE=1 SV=1	ML2401	99.8	2e-21	COG1024	Enoyl-CoA hydratase/carnithine racemase	K01692	4e-24	107	ath:AT3G24360	enoyl-CoA hydratase [EC:4.2.1.17]	-	GO:0003824//catalytic activity	GO:0044464//cell part
CL1465.Contig1_CS_265	293	107	8.2049	--	--	--	--	--	--	--	--	--	--	--	--	--	--	--	--	--	--	-	-	-
CL1466.Contig1_CS_265	303	1008	74.7435	gi|159478258|ref|XP_001697221.1|	110	6e-24	chloroplast processing enzyme [Chlamydomonas reinhardtii] >gi|158274695|gb|EDP00476.1| chloroplast processing enzyme [Chlamydomonas reinhardtii]	--	--	--	--	--	--	--	--	--	--	--	--	--	--	GO:0019538//protein metabolic process	GO:0004175//endopeptidase activity;GO:0046914//transition metal ion binding	GO:0009532//plastid stroma
CL1467.Contig1_CS_265	443	87	4.4124	--	--	--	--	--	--	--	--	--	--	--	--	--	--	--	--	--	--	-	-	-
CL1468.Contig1_CS_265	334	11	0.7399	gi|225432842|ref|XP_002279912.1|	53.5	8e-07	PREDICTED: similar to polyprotein [Vitis vinifera]	--	--	--	--	--	--	--	--	--	--	--	--	--	--	GO:0009987//cellular process;GO:0043170;GO:0044238//primary metabolic process	GO:0003676//nucleic acid binding	-
CL1469.Contig1_CS_265	1016	346	7.6513	--	--	--	--	--	--	--	--	--	--	--	--	--	--	--	--	--	--	-	-	-
CL147.Contig1_CS_265	1618	669	9.2897	gi|109391151|gb|ABG33844.1|	170	6e-41	lissencephaly protein 1-like [Chlamydomonas reinhardtii]	sp|P49695|PKWA_THECU	186	6e-46	Probable serine/threonine-protein kinase pkwA OS=Thermomonospora curvata GN=pkwA PE=3 SV=1	all0438_2	157	7e-38	COG2319	FOG: WD40 repeat	K14963	4e-35	147	sbi:SORBI_01g009580	COMPASS component SWD3	-	-	-
CL1470.Contig1_CS_265	324	19	1.3175	--	--	--	--	--	--	--	--	--	--	--	--	--	--	--	--	--	--	-	-	-
CL1471.Contig1_CS_265	299	3	0.2254	--	--	--	--	--	--	--	--	--	--	--	--	--	--	--	--	--	--	-	-	-
CL1472.Contig1_CS_265	269	48	4.0091	--	--	--	--	--	--	--	--	--	--	--	--	--	--	--	--	--	--	-	-	-
CL1473.Contig1_CS_265	347	21	1.3597	--	--	--	--	--	--	--	--	--	--	--	--	--	--	--	--	--	--	-	-	-
CL1474.Contig1_CS_265	354	21	1.3328	--	--	--	--	--	--	--	--	--	--	--	--	--	--	--	--	--	--	-	-	-
CL1475.Contig1_CS_265	288	22	1.7163	gi|168066203|ref|XP_001785031.1|	62	2e-09	predicted protein [Physcomitrella patens subsp. patens] >gi|162663380|gb|EDQ50146.1| predicted protein [Physcomitrella patens subsp. patens]	sp|Q11116|YX0A_CAEEL	55.8	8e-08	Uncharacterized protein C03B1.10 OS=Caenorhabditis elegans GN=C03B1.10 PE=4 SV=1	--	--	--	--	--	--	--	--	--	--	-	-	-
CL1476.Contig1_CS_265	798	39	1.098	--	--	--	--	--	--	--	--	--	--	--	--	--	--	--	--	--	--	-	-	-
CL1477.Contig1_CS_265	500	791	35.5437	gi|6523547|emb|CAB62280.1|	82	3e-15	hydroxyproline-rich glycoprotein DZ-HRGP [Volvox carteri f. nagariensis]	sp|Q9T0K5|LRX3_ARATH	77.8	3e-14	Leucine-rich repeat extensin-like protein 3 OS=Arabidopsis thaliana GN=LRX3 PE=1 SV=1	Rv3876	58.9	4e-09	COG0455	ATPases involved in chromosome partitioning	K01115	1e-15	79.7	vcn:VOLCADRAFT_99471	phospholipase D [EC:3.1.4.4]	-	-	-
CL1478.Contig1_CS_265	263	19	1.6231	--	--	--	--	--	--	--	--	--	--	--	--	--	--	--	--	--	--	-	-	-
CL1479.Contig1_CS_265	628	153	5.4738	--	--	--	--	--	--	--	--	--	--	--	--	--	--	--	--	--	--	-	-	-
CL1479.Contig2_CS_265	1326	2036	34.4977	--	--	--	--	--	--	--	--	--	--	--	--	--	--	--	--	--	--	-	-	-
CL148.Contig1_CS_265	979	29	0.6655	gi|226501140|ref|NP_001152197.1|	66.6	8e-11	LOC100285835 [Zea mays] >gi|195653721|gb|ACG46328.1| keratin-associated protein 5-4 [Zea mays]	sp|P60372|KR104_HUMAN	79.3	4e-16	Keratin-associated protein 10-4 OS=Homo sapiens GN=KRTAP10-4 PE=2 SV=1	alr3988	53.5	5e-07	COG0419	ATPase involved in DNA repair	K11498	3e-06	50.4	cme:CMQ429C	centromeric protein E	-	-	-
CL1480.Contig1_CS_265	327	1209	83.0681	--	--	--	--	--	--	--	--	--	--	--	--	--	--	--	--	--	--	-	-	-
CL1481.Contig1_CS_265	978	132	3.0324	gi|159464339|ref|XP_001690399.1|	92.8	6e-18	fibrocystin-L-like protein [Chlamydomonas reinhardtii] >gi|158279899|gb|EDP05658.1| fibrocystin-L-like protein [Chlamydomonas reinhardtii]	sp|P54704|SP85_DICDI	65.5	6e-10	Spore coat protein SP85 OS=Dictyostelium discoideum GN=pspB PE=1 SV=2	XF0818	51.2	3e-06	COG2730	Endoglucanase	K01115	7e-09	58.9	vcn:VOLCADRAFT_99471	phospholipase D [EC:3.1.4.4]	-	-	GO:0044464//cell part
CL1482.Contig1_CS_265	318	273	19.2882	--	--	--	--	--	--	--	--	--	--	--	--	--	--	--	--	--	--	-	-	-
CL1483.Contig1_CS_265	1579	2830	40.268	gi|226506142|ref|NP_001149691.1|	84	6e-15	LOC100283317 [Zea mays] >gi|195629502|gb|ACG36392.1| immediate-early protein RSP40 [Zea mays]	sp|Q75JC9|Y8484_DICDI	128	1e-28	Uncharacterized protein DDB_G0271670 OS=Dictyostelium discoideum GN=DDB_G0271670 PE=4 SV=1	YOR054c	83.6	9e-16	COG0452	Phosphopantothenoylcysteine synthetase/decarboxylase	K14835	7e-13	73.2	ota:Ot03g00050	ribosomal RNA methyltransferase Nop2 [EC:2.1.1.-]	-	GO:0005488//binding	-
CL1484.Contig1_CS_265	433	129	6.6936	--	--	--	--	--	--	--	--	--	--	--	--	--	--	--	--	--	--	-	-	-
CL1485.Contig1_CS_265	432	372	19.3471	gi|302834708|ref|XP_002948916.1|	54.7	4e-07	hypothetical protein VOLCADRAFT_58884 [Volvox carteri f. nagariensis] >gi|300265661|gb|EFJ49851.1| hypothetical protein VOLCADRAFT_58884 [Volvox carteri f. nagariensis]	sp|Q9BYR0|KRA47_HUMAN	59.3	6e-11	Keratin-associated protein 4-7 OS=Homo sapiens GN=KRTAP4-7 PE=2 SV=2	--	--	--	--	--	--	--	--	--	--	-	GO:0005488//binding	-
CL1486.Contig1_CS_265	167	8	1.0763	--	--	--	--	--	--	--	--	--	--	--	--	--	--	--	--	--	--	-	-	-
CL1487.Contig1_CS_265	169	29	3.8554	--	--	--	--	--	--	--	--	--	--	--	--	--	--	--	--	--	--	-	-	-
CL1488.Contig1_CS_265	272	23	1.8998	--	--	--	--	--	--	--	--	--	--	--	--	--	--	--	--	--	--	-	-	-
CL1489.Contig1_CS_265	497	1362	61.571	gi|246880753|gb|ACS95065.1|	114	4e-25	cell division protein [Dunaliella salina]	--	--	--	--	--	--	--	--	--	--	--	--	--	--	GO:0009987//cellular process	GO:0032559//adenyl ribonucleotide binding	GO:0009536//plastid
CL149.Contig1_CS_265	227	11	1.0887	gi|76262500|gb|ABA41400.1|	112	1e-24	pherophorin-C2 protein precursor [Chlamydomonas reinhardtii]	sp|P21997|SSGP_VOLCA	99.4	6e-21	Sulfated surface glycoprotein 185 OS=Volvox carteri PE=1 SV=1	XF0818	74.7	4e-14	COG2730	Endoglucanase	K14709	2e-20	94.7	vcn:VOLCADRAFT_104214	solute carrier family 39 (zinc transporter), member 1/2/3	-	GO:0008233//peptidase activity	-
CL1490.Contig1_CS_265	322	11	0.7675	--	--	--	--	--	--	--	--	--	--	--	--	--	--	--	--	--	--	-	-	-
CL1491.Contig1_CS_265	315	27	1.9258	--	--	--	--	--	--	--	--	--	--	--	--	--	--	--	--	--	--	-	-	-
CL1492.Contig1_CS_265	459	13	0.6363	--	--	--	--	--	--	--	--	--	--	--	--	--	--	--	--	--	--	-	-	-
CL1493.Contig1_CS_265	558	114	4.5901	gi|323450957|gb|EGB06836.1|	59.7	2e-08	hypothetical protein AURANDRAFT_65363 [Aureococcus anophagefferens]	--	--	--	--	--	--	--	--	--	--	--	--	--	--	-	-	-
CL1494.Contig1_CS_265	404	336	18.6859	--	--	--	--	--	--	--	--	--	--	--	--	--	--	--	--	--	--	-	-	-
CL1495.Contig1_CS_265	315	118	8.4164	--	--	--	--	--	--	--	--	--	--	--	--	--	--	--	--	--	--	-	-	-
CL1496.Contig1_CS_265	729	23	0.7089	gi|159491040|ref|XP_001703481.1|	264	8e-70	glycolate oxidase [Chlamydomonas reinhardtii] >gi|158280405|gb|EDP06163.1| glycolate oxidase [Chlamydomonas reinhardtii]	sp|Q10CE4|GLO1_ORYSJ	187	5e-47	Peroxisomal (S)-2-hydroxy-acid oxidase GLO1 OS=Oryza sativa subsp. japonica GN=GLO1 PE=1 SV=1	all0170	154	1e-37	COG1304	L-lactate dehydrogenase (FMN-dependent) and related alpha-hydroxy acid dehydrogenases	K11517	6e-71	264	cre:CHLREDRAFT_127775	(S)-2-hydroxy-acid oxidase [EC:1.1.3.15]	GO:0008152//metabolic process	GO:0003973//(S)-2-hydroxy-acid oxidase activity	GO:0005840//ribosome;GO:0009532//plastid stroma;GO:0005576//extracellular region;GO:0042579//microbody
CL1496.Contig2_CS_265	773	8	0.2325	gi|159491040|ref|XP_001703481.1|	207	1e-52	glycolate oxidase [Chlamydomonas reinhardtii] >gi|158280405|gb|EDP06163.1| glycolate oxidase [Chlamydomonas reinhardtii]	sp|Q9LJH5|GLO4_ARATH	102	1e-32	Peroxisomal (S)-2-hydroxy-acid oxidase GLO4 OS=Arabidopsis thaliana GN=GLO4 PE=2 SV=1	all0170	104	1e-33	COG1304	L-lactate dehydrogenase (FMN-dependent) and related alpha-hydroxy acid dehydrogenases	K11517	9e-54	207	cre:CHLREDRAFT_127775	(S)-2-hydroxy-acid oxidase [EC:1.1.3.15]	GO:0008152//metabolic process	GO:0016899//oxidoreductase activity, acting on the CH-OH group of donors, oxygen as acceptor	GO:0042579//microbody
CL1497.Contig1_CS_265	195	2	0.2304	--	--	--	--	--	--	--	--	--	--	--	--	--	--	--	--	--	--	-	-	-
CL1498.Contig1_CS_265	778	3637	105.031	gi|108864544|gb|ABG22540.1|	60.8	2e-08	expressed protein [Oryza sativa Japonica Group]	sp|Q9FPQ6|GP1_CHLRE	56.6	2e-07	Vegetative cell wall protein gp1 OS=Chlamydomonas reinhardtii GN=GP1 PE=2 SV=1	--	--	--	--	--	K01115	2e-07	53.5	vcn:VOLCADRAFT_99471	phospholipase D [EC:3.1.4.4]	-	-	-
CL1499.Contig1_CS_265	430	130	6.7925	--	--	--	--	--	--	--	--	--	--	--	--	--	--	--	--	--	--	-	-	-
CL15.Contig10_CS_265	989	0	0	--	--	--	--	--	--	--	--	--	--	--	--	--	--	--	--	--	--	-	-	-
CL15.Contig11_CS_265	736	0	0	--	--	--	--	--	--	--	--	--	--	--	--	--	--	--	--	--	--	-	-	-
CL15.Contig12_CS_265	702	0	0	gi|302838165|ref|XP_002950641.1|	55.8	5e-07	hypothetical protein VOLCADRAFT_91014 [Volvox carteri f. nagariensis] >gi|300264190|gb|EFJ48387.1| hypothetical protein VOLCADRAFT_91014 [Volvox carteri f. nagariensis]	--	--	--	--	ZtolA	49.7	5e-06	COG3064	Membrane protein involved in colicin uptake	--	--	--	--	--	-	-	-
CL15.Contig13_CS_265	429	66	3.4565	--	--	--	--	--	--	--	--	--	--	--	--	--	--	--	--	--	--	-	-	-
CL15.Contig14_CS_265	867	0	0	gi|302838165|ref|XP_002950641.1|	56.6	4e-07	hypothetical protein VOLCADRAFT_91014 [Volvox carteri f. nagariensis] >gi|300264190|gb|EFJ48387.1| hypothetical protein VOLCADRAFT_91014 [Volvox carteri f. nagariensis]	--	--	--	--	ZtolA	49.7	6e-06	COG3064	Membrane protein involved in colicin uptake	--	--	--	--	--	-	-	-
CL15.Contig15_CS_265	1262	0	0	--	--	--	--	--	--	--	--	--	--	--	--	--	--	--	--	--	--	-	-	-
CL15.Contig16_CS_265	1121	0	0	--	--	--	--	--	--	--	--	--	--	--	--	--	--	--	--	--	--	-	-	-
CL15.Contig17_CS_265	956	0	0	--	--	--	--	--	--	--	--	--	--	--	--	--	--	--	--	--	--	-	-	-
CL15.Contig1_CS_265	297	0	0	--	--	--	--	--	--	--	--	--	--	--	--	--	--	--	--	--	--	-	-	-
CL15.Contig2_CS_265	262	50	4.2877	--	--	--	--	--	--	--	--	--	--	--	--	--	--	--	--	--	--	-	-	-
CL15.Contig3_CS_265	290	80	6.1979	--	--	--	--	--	--	--	--	--	--	--	--	--	--	--	--	--	--	-	-	-
CL15.Contig4_CS_265	311	8	0.5779	--	--	--	--	--	--	--	--	--	--	--	--	--	--	--	--	--	--	-	-	-
CL15.Contig5_CS_265	209	69	7.4175	--	--	--	--	--	--	--	--	--	--	--	--	--	--	--	--	--	--	-	-	-
CL15.Contig6_CS_265	1427	0	0	--	--	--	--	--	--	--	--	--	--	--	--	--	--	--	--	--	--	-	-	-
CL15.Contig7_CS_265	1174	0	0	--	--	--	--	--	--	--	--	--	--	--	--	--	--	--	--	--	--	-	-	-
CL15.Contig8_CS_265	1009	2	0.0445	--	--	--	--	--	--	--	--	--	--	--	--	--	--	--	--	--	--	-	-	-
CL15.Contig9_CS_265	526	2	0.0854	--	--	--	--	--	--	--	--	--	--	--	--	--	--	--	--	--	--	-	-	-
CL150.Contig1_CS_265	610	138	5.0828	--	--	--	--	--	--	--	--	--	--	--	--	--	--	--	--	--	--	-	-	-
CL150.Contig2_CS_265	606	43	1.5942	--	--	--	--	--	--	--	--	--	--	--	--	--	--	--	--	--	--	-	-	-
CL1500.Contig1_CS_265	492	34	1.5526	--	--	--	--	--	--	--	--	--	--	--	--	--	--	--	--	--	--	-	-	-
CL1501.Contig1_CS_265	313	77	5.5272	--	--	--	--	--	--	--	--	--	--	--	--	--	--	--	--	--	--	-	-	-
CL1502.Contig1_CS_265	861	302	7.8806	gi|303289507|ref|XP_003064041.1|	86.7	4e-16	Drug/Metabolite transporter superfamily [Micromonas pusilla CCMP1545] >gi|226454357|gb|EEH51663.1| Drug/Metabolite transporter superfamily [Micromonas pusilla CCMP1545]	--	--	--	--	--	--	--	--	--	--	--	--	--	--	-	-	-
CL1503.Contig1_CS_265	406	238	13.1706	gi|83744299|gb|ABC42493.1|	51.2	4e-06	nitrate assimilation regulatory gene [Chlamydomonas reinhardtii]	sp|Q54LU5|BZPN_DICDI	53.1	5e-07	Probable basic-leucine zipper transcription factor N OS=Dictyostelium discoideum GN=bzpN PE=3 SV=1	--	--	--	--	--	--	--	--	--	--	-	-	-
CL1504.Contig1_CS_265	266	5	0.4223	--	--	--	--	--	--	--	--	--	--	--	--	--	--	--	--	--	--	-	-	-
CL1505.Contig1_CS_265	1093	479	9.8463	--	--	--	--	--	--	--	--	--	--	--	--	--	--	--	--	--	--	-	-	-
CL1506.Contig1_CS_265	1711	2	0.0263	gi|145341366|ref|XP_001415783.1|	86.3	1e-15	predicted protein [Ostreococcus lucimarinus CCE9901] >gi|144576006|gb|ABO94075.1| predicted protein [Ostreococcus lucimarinus CCE9901]	--	--	--	--	--	--	--	--	--	--	--	--	--	--	-	-	-
CL1507.Contig1_CS_265	260	72	6.2218	--	--	--	--	--	--	--	--	--	--	--	--	--	--	--	--	--	--	-	-	-
CL1508.Contig1_CS_265	729	46	1.4177	gi|5917664|gb|AAD55979.1|AF159296_1	100	2e-20	extensin-like protein [Solanum lycopersicum]	sp|P98088|MUC5A_HUMAN	100	1e-20	Mucin-5AC (Fragments) OS=Homo sapiens GN=MUC5AC PE=1 SV=3	mlr2363	59.7	5e-09	COG0515	Serine/threonine protein kinase	K01115	3e-15	79.7	vcn:VOLCADRAFT_99471	phospholipase D [EC:3.1.4.4]	-	-	-
CL1509.Contig1_CS_265	332	168	11.3691	gi|159488530|ref|XP_001702260.1|	56.2	1e-07	DEAH-box RNA helicase [Chlamydomonas reinhardtii] >gi|158271237|gb|EDO97061.1| DEAH-box RNA helicase [Chlamydomonas reinhardtii]	sp|Q69566|U88_HHV6U	63.9	3e-10	Uncharacterized protein U88 OS=Human herpesvirus 6A (strain Uganda-1102) GN=U88 PE=4 SV=1	--	--	--	--	--	K12815	7e-09	56.2	cre:CHLREDRAFT_132956	pre-mRNA-splicing factor ATP-dependent RNA helicase PRP16 [EC:3.6.4.13]	-	-	-
CL151.Contig1_CS_265	186	2	0.2416	--	--	--	--	--	--	--	--	--	--	--	--	--	--	--	--	--	--	-	-	-
CL151.Contig2_CS_265	265	0	0	--	--	--	--	--	--	--	--	--	--	--	--	--	--	--	--	--	--	-	-	-
CL151.Contig3_CS_265	212	269	28.5083	--	--	--	--	--	--	--	--	--	--	--	--	--	--	--	--	--	--	-	-	-
CL1510.Contig1_CS_265	541	444	18.4392	--	--	--	--	--	--	--	--	--	--	--	--	--	--	--	--	--	--	-	-	-
CL1511.Contig1_CS_265	983	1861	42.5352	gi|159486123|ref|XP_001701093.1|	333	2e-90	bardet-biedl syndrome 1 protein [Chlamydomonas reinhardtii] >gi|158271987|gb|EDO97795.1| bardet-biedl syndrome 1 protein [Chlamydomonas reinhardtii]	sp|Q8NFJ9|BBS1_HUMAN	123	2e-27	Bardet-Biedl syndrome 1 protein OS=Homo sapiens GN=BBS1 PE=1 SV=1	--	--	--	--	--	--	--	--	--	--	-	-	-
CL1512.Contig1_CS_265	2019	583	6.4877	--	--	--	--	--	--	--	--	--	--	--	--	--	--	--	--	--	--	-	-	-
CL1513.Contig1_CS_265	1015	365	8.0795	gi|92870993|gb|ABE80154.1|	120	2e-26	Protein kinase [Medicago truncatula]	sp|Q05609|CTR1_ARATH	89.7	3e-17	Serine/threonine-protein kinase CTR1 OS=Arabidopsis thaliana GN=CTR1 PE=1 SV=1	--	--	--	--	--	K14510	9e-23	105	vvi:100240856	serine/threonine-protein kinase CTR1 [EC:2.7.11.1]	GO:0006468//protein amino acid phosphorylation;GO:0042221//response to chemical stimulus;GO:0051707//response to other organism	GO:0004674//protein serine/threonine kinase activity	-
CL1514.Contig1_CS_265	417	3	0.1616	--	--	--	--	--	--	--	--	--	--	--	--	--	--	--	--	--	--	-	-	-
CL1515.Contig1_CS_265	363	30	1.8568	gi|162458022|ref|NP_001105053.1|	95.9	1e-19	LOC541920 [Zea mays] >gi|16305113|gb|AAL16979.1| 50kD gamma zein [Zea mays]	sp|Q54UG3|Y1095_DICDI	129	6e-30	UPF0746 protein DDB_G0281095 OS=Dictyostelium discoideum GN=DDB_G0281095 PE=3 SV=1	YBR112c	82.8	1e-16	COG0457	FOG: TPR repeat	K14486	3e-17	84	ath:AT5G20730	auxin response factor	GO:0009908//flower development;GO:0007602//phototransduction;GO:0009639//response to red or far red light;GO:0010557//positive regulation of macromolecule biosynthetic process;GO:0006952//defense response	-	GO:0043231//intracellular membrane-bounded organelle;GO:0043234//protein complex
CL1516.Contig1_CS_265	248	3	0.2718	--	--	--	--	--	--	--	--	--	--	--	--	--	--	--	--	--	--	-	-	-
CL1517.Contig1_CS_265	899	306	7.6475	gi|297723147|ref|NP_001173937.1|	128	9e-29	Os04g0424200 [Oryza sativa Japonica Group] >gi|255675460|dbj|BAH92665.1| Os04g0424200 [Oryza sativa Japonica Group]	sp|Q86AS0|Y4399_DICDI	61.6	7e-09	Probable helicase DDB_G0274399 OS=Dictyostelium discoideum GN=DDB_G0274399 PE=3 SV=1	SPAC6G9.10c	59.3	9e-09	COG1112	Superfamily I DNA and RNA helicases and helicase subunits	--	--	--	--	--	-	-	-
CL1518.Contig1_CS_265	388	9	0.5212	--	--	--	--	--	--	--	--	--	--	--	--	--	--	--	--	--	--	-	-	-
CL1519.Contig1_CS_265	1229	684	12.5043	gi|226529771|ref|NP_001152170.1|	157	3e-37	LOC100285808 [Zea mays] >gi|195653455|gb|ACG46195.1| 1,4-dihydroxy-2-naphthoate octaprenyltransferase [Zea mays]	sp|Q0WUA3|MENA_ARATH	142	4e-33	1,4-dihydroxy-2-naphthoate polyprenyltransferase, chloroplastic OS=Arabidopsis thaliana GN=ABC4 PE=1 SV=2	slr1518	109	9e-24	COG1575	1,4-dihydroxy-2-naphthoate octaprenyltransferase	K02548	2e-38	157	zma:100285808	1,4-dihydroxy-2-naphthoate octaprenyltransferase [EC:2.5.1.74 2.5.1.-]	GO:0045426//quinone cofactor biosynthetic process	-	GO:0009536//plastid
CL152.Contig2_CS_265	558	8	0.3221	gi|156144636|gb|ABU52967.1|	53.9	2e-15	hypothetical protein [Dunaliella viridis]	--	--	--	--	--	--	--	--	--	--	--	--	--	--	-	GO:0005488//binding	-
CL152.Contig3_CS_265	1176	644	12.3037	gi|156144636|gb|ABU52967.1|	122	1e-36	hypothetical protein [Dunaliella viridis]	--	--	--	--	--	--	--	--	--	--	--	--	--	--	-	-	-
CL1520.Contig1_CS_265	313	12	0.8614	--	--	--	--	--	--	--	--	--	--	--	--	--	--	--	--	--	--	-	-	-
CL1521.Contig1_CS_265	261	34	2.9268	--	--	--	--	--	--	--	--	--	--	--	--	--	--	--	--	--	--	-	-	-
CL1522.Contig1_CS_265	991	589	13.3536	gi|18407911|ref|NP_566873.1|	196	4e-49	2PGK 2-phosphoglycerate kinase [Arabidopsis thaliana] >gi|332644470|gb|AEE77991.1| 2PGK 2-phosphoglycerate kinase [Arabidopsis thaliana]	sp|Q8T1P1|Y3453_DICDI	150	2e-35	Uncharacterized protein DDB_G0273453/DDB_G0273565 OS=Dictyostelium discoideum GN=DDB_G0273453 PE=4 SV=2	MK0868	69.3	1e-11	COG2074	2-phosphoglycerate kinase	K05715	3e-50	196	ath:AT3G45090	2-phosphoglycerate kinase [EC:2.7.2.-]	-	-	-
CL1523.Contig1_CS_265	792	1201	34.0701	gi|255069322|dbj|BAH89203.1|	64.3	2e-09	seed length and weight protein long form for short seed [Oryza sativa Indica Group] >gi|255069330|dbj|BAH89207.1| seed length and weight protein long form for short seed [Oryza sativa Indica Group] >gi|255069332|dbj|BAH89208.1| seed length and weight protein long form for short seed [Oryza sativa Indica Group] >gi|255069334|dbj|BAH89209.1| seed length and weight protein long form for short seed […	sp|Q6L8H2|KRA53_HUMAN	68.6	5e-11	Keratin-associated protein 5-3 OS=Homo sapiens GN=KRTAP5-3 PE=2 SV=1	RSc2303	52	1e-06	COG4796	Type II secretory pathway, component HofQ	K14005	3e-06	50.1	cre:CHLREDRAFT_195444	protein transport protein SEC31	-	-	-
CL1524.Contig1_CS_265	1114	131	2.6421	gi|21741068|emb|CAD41692.1|	249	5e-65	OSJNBb0015D13.7 [Oryza sativa Japonica Group]	sp|Q7LHG5|YI31B_YEAST	168	6e-41	Transposon Ty3-I Gag-Pol polyprotein OS=Saccharomyces cerevisiae (strain ATCC 204508 / S288c) GN=TY3B-I PE=3 SV=2	YIL082w-a_2	168	1e-41	COG2801	Transposase and inactivated derivatives	--	--	--	--	--	GO:0006259//DNA metabolic process	GO:0003676//nucleic acid binding;GO:0003824//catalytic activity	-
CL1525.Contig1_CS_265	245	62	5.6857	gi|76262500|gb|ABA41400.1|	99	2e-20	pherophorin-C2 protein precursor [Chlamydomonas reinhardtii]	sp|Q9FPQ6|GP1_CHLRE	90.1	4e-18	Vegetative cell wall protein gp1 OS=Chlamydomonas reinhardtii GN=GP1 PE=2 SV=1	Rv3876	69.3	2e-12	COG0455	ATPases involved in chromosome partitioning	K14709	6e-18	86.3	vcn:VOLCADRAFT_104214	solute carrier family 39 (zinc transporter), member 1/2/3	-	-	-
CL1526.Contig1_CS_265	249	39	3.519	--	--	--	--	--	--	--	--	--	--	--	--	--	--	--	--	--	--	-	-	-
CL1527.Contig1_CS_265	290	38	2.944	--	--	--	--	--	--	--	--	--	--	--	--	--	--	--	--	--	--	-	-	-
CL1528.Contig1_CS_265	552	294	11.9664	--	--	--	--	--	--	--	--	--	--	--	--	--	--	--	--	--	--	-	-	-
CL1529.Contig1_CS_265	290	16	1.2396	--	--	--	--	--	--	--	--	--	--	--	--	--	--	--	--	--	--	-	-	-
CL153.Contig1_CS_265	1016	0	0	gi|159488530|ref|XP_001702260.1|	53.1	6e-06	DEAH-box RNA helicase [Chlamydomonas reinhardtii] >gi|158271237|gb|EDO97061.1| DEAH-box RNA helicase [Chlamydomonas reinhardtii]	--	--	--	--	--	--	--	--	--	K12815	4e-07	53.1	cre:CHLREDRAFT_132956	pre-mRNA-splicing factor ATP-dependent RNA helicase PRP16 [EC:3.6.4.13]	-	-	-
CL153.Contig2_CS_265	644	0	0	gi|159488530|ref|XP_001702260.1|	53.1	3e-06	DEAH-box RNA helicase [Chlamydomonas reinhardtii] >gi|158271237|gb|EDO97061.1| DEAH-box RNA helicase [Chlamydomonas reinhardtii]	--	--	--	--	--	--	--	--	--	K12815	2e-07	53.1	cre:CHLREDRAFT_132956	pre-mRNA-splicing factor ATP-dependent RNA helicase PRP16 [EC:3.6.4.13]	-	-	-
CL1530.Contig1_CS_265	612	733	26.9097	--	--	--	--	sp|Q17RH7|TPRXL_HUMAN	52	3e-06	Putative protein TPRXL OS=Homo sapiens GN=TPRXL PE=5 SV=2	--	--	--	--	--	--	--	--	--	--	-	-	-
CL1531.Contig1_CS_265	264	180	15.3188	gi|302836357|ref|XP_002949739.1|	94	5e-19	extracellular matrix glycoprotein pherophorin-V32 [Volvox carteri f. nagariensis] >gi|300265098|gb|EFJ49291.1| extracellular matrix glycoprotein pherophorin-V32 [Volvox carteri f. nagariensis]	sp|Q84ZL0|FH5_ORYSJ	86.7	4e-17	Formin-like protein 5 OS=Oryza sativa subsp. japonica GN=FH5 PE=2 SV=2	Rv3876	62.8	1e-10	COG0455	ATPases involved in chromosome partitioning	K01115	6e-18	86.3	vcn:VOLCADRAFT_99471	phospholipase D [EC:3.1.4.4]	-	-	-
CL1532.Contig1_CS_265	531	38	1.6078	--	--	--	--	--	--	--	--	--	--	--	--	--	--	--	--	--	--	-	-	-
CL1533.Contig1_CS_265	490	62	2.8428	--	--	--	--	--	--	--	--	--	--	--	--	--	--	--	--	--	--	-	-	-
CL1534.Contig1_CS_265	454	156	7.7201	gi|159468470|ref|XP_001692397.1|	77.4	6e-14	fibrocystin-like protein [Chlamydomonas reinhardtii] >gi|158278110|gb|EDP03875.1| fibrocystin-like protein [Chlamydomonas reinhardtii]	--	--	--	--	--	--	--	--	--	--	--	--	--	--	-	-	-
CL1535.Contig1_CS_265	594	839	31.7345	gi|159489332|ref|XP_001702651.1|	266	1e-70	flagellar associated protein [Chlamydomonas reinhardtii] >gi|158280673|gb|EDP06430.1| flagellar associated protein [Chlamydomonas reinhardtii]	sp|Q00808|HETE1_PODAN	75.5	2e-13	Vegetative incompatibility protein HET-E-1 OS=Podospora anserina (strain S / DSM 980 / FGSC 10383) GN=HET-E1 PE=4 SV=1	all0438_2	73.6	2e-13	COG2319	FOG: WD40 repeat	K14963	4e-11	65.5	rcu:RCOM_0188680	COMPASS component SWD3	-	-	GO:0044464//cell part
CL1536.Contig1_CS_265	326	111	7.65	--	--	--	--	--	--	--	--	--	--	--	--	--	--	--	--	--	--	-	-	-
CL1537.Contig1_CS_265	705	808	25.75	gi|20138131|sp|Q9FPQ6.1|GP1_CHLRE	52.8	4e-06	RecName: Full=Vegetative cell wall protein gp1; AltName: Full=Hydroxyproline-rich glycoprotein 1; Flags: Precursor >gi|12018147|gb|AAG45420.1|AF309494_1 vegetative cell wall protein gp1 [Chlamydomonas reinhardtii]	sp|Q9FPQ6|GP1_CHLRE	52.8	2e-06	Vegetative cell wall protein gp1 OS=Chlamydomonas reinhardtii GN=GP1 PE=2 SV=1	--	--	--	--	--	--	--	--	--	--	-	-	-
CL1538.Contig1_CS_265	367	11	0.6734	--	--	--	--	--	--	--	--	--	--	--	--	--	--	--	--	--	--	-	-	-
CL1539.Contig1_CS_265	296	16	1.2145	--	--	--	--	--	--	--	--	--	--	--	--	--	--	--	--	--	--	-	-	-
CL154.Contig1_CS_265	378	244	14.5029	--	--	--	--	--	--	--	--	--	--	--	--	--	--	--	--	--	--	-	-	-
CL154.Contig2_CS_265	584	408	15.6965	--	--	--	--	--	--	--	--	--	--	--	--	--	--	--	--	--	--	-	-	-
CL1540.Contig1_CS_265	305	299	22.0256	--	--	--	--	--	--	--	--	--	--	--	--	--	--	--	--	--	--	-	-	-
CL1541.Contig1_CS_265	378	16	0.951	--	--	--	--	--	--	--	--	--	--	--	--	--	--	--	--	--	--	-	-	-
CL1542.Contig1_CS_265	533	148	6.2386	--	--	--	--	--	--	--	--	--	--	--	--	--	--	--	--	--	--	-	-	-
CL1543.Contig1_CS_265	623	57	2.0556	--	--	--	--	--	--	--	--	--	--	--	--	--	--	--	--	--	--	-	-	-
CL1544.Contig1_CS_265	877	988	25.3112	gi|255073701|ref|XP_002500525.1|	143	3e-33	predicted protein [Micromonas sp. RCC299] >gi|226515788|gb|ACO61783.1| predicted protein [Micromonas sp. RCC299]	sp|A1A5Q4|CF165_RAT	88.2	7e-17	UPF0704 protein C6orf165 homolog OS=Rattus norvegicus PE=2 SV=1	--	--	--	--	--	--	--	--	--	--	-	GO:0004888//transmembrane receptor activity	GO:0044464//cell part
CL1545.Contig1_CS_265	354	8	0.5077	--	--	--	--	--	--	--	--	--	--	--	--	--	--	--	--	--	--	-	-	-
CL1546.Contig1_CS_265	404	31	1.724	--	--	--	--	--	--	--	--	--	--	--	--	--	--	--	--	--	--	-	-	-
CL1547.Contig1_CS_265	443	14	0.71	--	--	--	--	--	--	--	--	--	--	--	--	--	--	--	--	--	--	-	-	-
CL1548.Contig1_CS_265	968	4436	102.961	gi|159487505|ref|XP_001701763.1|	258	9e-68	delta-cop [Chlamydomonas reinhardtii] >gi|158280982|gb|EDP06738.1| delta-cop [Chlamydomonas reinhardtii]	sp|Q0DJA0|COPD1_ORYSJ	189	3e-47	Coatomer subunit delta-1 OS=Oryza sativa subsp. japonica GN=Os05g0310800 PE=2 SV=1	--	--	--	--	--	--	--	--	--	--	GO:0015031//protein transport	GO:0005488//binding	GO:0030119//AP-type membrane coat adaptor complex
CL1549.Contig1_CS_265	866	141	3.6581	gi|302847897|ref|XP_002955482.1|	104	1e-21	flagellar-specific protein Ssa14 [Volvox carteri f. nagariensis] >gi|300259324|gb|EFJ43553.1| flagellar-specific protein Ssa14 [Volvox carteri f. nagariensis]	sp|Q9SCJ9|UBP26_ARATH	58.5	6e-08	Ubiquitin carboxyl-terminal hydrolase 26 OS=Arabidopsis thaliana GN=UBP26 PE=1 SV=3	--	--	--	--	--	K11858	1e-25	114	cre:CHLREDRAFT_171763	ubiquitin carboxyl-terminal hydrolase 48 [EC:3.1.2.15]	-	GO:0016787//hydrolase activity	-
CL155.Contig1_CS_265	1944	323	3.733	gi|87240502|gb|ABD32360.1|	86.7	1e-15	Protein kinase [Medicago truncatula]	sp|Q1ZXD6|ROCO5_DICDI	73.9	3e-21	Probable serine/threonine-protein kinase roco5 OS=Dictyostelium discoideum GN=roco5 PE=3 SV=1	XF0818	53.1	2e-06	COG2730	Endoglucanase	K14510	2e-12	72	vvi:100240856	serine/threonine-protein kinase CTR1 [EC:2.7.11.1]	GO:0008152//metabolic process	GO:0016301//kinase activity;GO:0000166//nucleotide binding	-
CL1550.Contig1_CS_265	347	330	21.3668	--	--	--	--	--	--	--	--	--	--	--	--	--	--	--	--	--	--	-	-	-
CL1551.Contig1_CS_265	306	254	18.6495	gi|159480748|ref|XP_001698444.1|	50.1	9e-06	hypothetical protein CHLREDRAFT_168306 [Chlamydomonas reinhardtii] >gi|158282184|gb|EDP07937.1| predicted protein [Chlamydomonas reinhardtii]	--	--	--	--	--	--	--	--	--	--	--	--	--	--	-	-	-
CL1552.Contig1_CS_265	361	14	0.8713	--	--	--	--	--	--	--	--	--	--	--	--	--	--	--	--	--	--	-	-	-
CL1553.Contig1_CS_265	2151	4131	43.149	gi|159490942|ref|XP_001703432.1|	207	7e-52	RNA-binding protein C3, CELF family [Chlamydomonas reinhardtii] >gi|158280356|gb|EDP06114.1| RNA-binding protein C3, CELF family [Chlamydomonas reinhardtii]	sp|Q4R535|CELF4_MACFA	78.6	2e-13	CUGBP Elav-like family member 4 OS=Macaca fascicularis GN=CELF4 PE=2 SV=1	Rv3876	53.1	2e-06	COG0455	ATPases involved in chromosome partitioning	K13207	4e-53	207	cre:CHLREDRAFT_99329	CUG-BP- and ETR3-like factor	-	GO:0005488//binding	-
CL1554.Contig1_CS_265	289	19	1.4771	--	--	--	--	--	--	--	--	--	--	--	--	--	--	--	--	--	--	-	-	-
CL1555.Contig1_CS_265	336	125	8.3585	--	--	--	--	--	--	--	--	--	--	--	--	--	--	--	--	--	--	-	-	-
CL1556.Contig1_CS_265	612	277	10.1691	--	--	--	--	--	--	--	--	--	--	--	--	--	--	--	--	--	--	-	-	-
CL1557.Contig1_CS_265	470	174	8.3178	--	--	--	--	--	--	--	--	--	--	--	--	--	--	--	--	--	--	-	-	-
CL1558.Contig1_CS_265	184	97	11.8443	--	--	--	--	--	--	--	--	--	--	--	--	--	--	--	--	--	--	-	-	-
CL1559.Contig1_CS_265	646	344	11.9641	--	--	--	--	--	--	--	--	--	--	--	--	--	--	--	--	--	--	-	-	-
CL156.Contig1_CS_265	1220	3059	56.3346	gi|224101629|ref|XP_002312360.1|	53.1	8e-06	predicted protein [Populus trichocarpa] >gi|222852180|gb|EEE89727.1| predicted protein [Populus trichocarpa]	--	--	--	--	--	--	--	--	--	--	--	--	--	--	-	-	-
CL1560.Contig1_CS_265	696	3057	98.6829	gi|159481799|ref|XP_001698962.1|	289	2e-77	20S proteasome beta subunit D, type 2 [Chlamydomonas reinhardtii] >gi|158273225|gb|EDO99016.1| 20S proteasome beta subunit D, type 2 [Chlamydomonas reinhardtii]	sp|Q9LST6|PSB2_ORYSJ	209	1e-53	Proteasome subunit beta type-2 OS=Oryza sativa subsp. japonica GN=PBD1 PE=2 SV=2	SPAC31A2.04c	153	2e-37	COG0638	20S proteasome, alpha and beta subunits	K02734	3e-79	291	vcn:VOLCADRAFT_110015	20S proteasome subunit beta 4 [EC:3.4.25.1]	GO:0019941//modification-dependent protein catabolic process	GO:0004175//endopeptidase activity	GO:0043231//intracellular membrane-bounded organelle;GO:0000502//proteasome complex
CL1561.Contig1_CS_265	300	0	0	--	--	--	--	--	--	--	--	--	--	--	--	--	--	--	--	--	--	-	-	-
CL1562.Contig1_CS_265	395	23	1.3082	--	--	--	--	--	--	--	--	--	--	--	--	--	--	--	--	--	--	-	-	-
CL1563.Contig1_CS_265	380	7	0.4139	--	--	--	--	--	--	--	--	--	--	--	--	--	--	--	--	--	--	-	-	-
CL1564.Contig1_CS_265	573	322	12.6257	gi|115439951|ref|NP_001044255.1|	83.6	1e-15	Os01g0750600 [Oryza sativa Japonica Group] >gi|113533786|dbj|BAF06169.1| Os01g0750600 [Oryza sativa Japonica Group]	sp|Q9FPQ6|GP1_CHLRE	78.6	3e-14	Vegetative cell wall protein gp1 OS=Chlamydomonas reinhardtii GN=GP1 PE=2 SV=1	CC3441	60.5	2e-09	COG2267	Lysophospholipase	K14709	9e-14	73.9	vcn:VOLCADRAFT_104214	solute carrier family 39 (zinc transporter), member 1/2/3	-	-	-
CL1565.Contig1_CS_265	197	10	1.1405	--	--	--	--	--	--	--	--	--	--	--	--	--	--	--	--	--	--	-	-	-
CL1566.Contig1_CS_265	513	643	28.1611	gi|20340035|gb|AAM19665.1|	235	2e-61	Rh2 protein [Chlamydomonas reinhardtii]	sp|Q95M77|RHBG_BOVIN	159	7e-39	Ammonium transporter Rh type B OS=Bos taurus GN=RHBG PE=2 SV=2	BMEI0167	60.8	1e-09	COG0004	Ammonia permease	K06580	2e-62	235	cre:CHLREDRAFT_24240	ammonium transporter Rh	GO:0006810//transport	GO:0015101//organic cation transmembrane transporter activity	GO:0031224//intrinsic to membrane
CL1567.Contig1_CS_265	816	607	16.713	gi|325186195|emb|CCA20697.1|	52	9e-06	AlNc14C101G6041 [Albugo laibachii Nc14]	sp|Q5H9F3|BCORL_HUMAN	52.4	4e-06	BCL-6 corepressor-like protein 1 OS=Homo sapiens GN=BCORL1 PE=1 SV=1	--	--	--	--	--	--	--	--	--	--	-	-	-
CL1568.Contig1_CS_265	393	56	3.2015	--	--	--	--	--	--	--	--	--	--	--	--	--	--	--	--	--	--	-	-	-
CL1569.Contig1_CS_265	885	142	3.605	gi|157169314|gb|ABV25961.1|	231	8e-60	UNI2 [Chlamydomonas reinhardtii]	--	--	--	--	--	--	--	--	--	--	--	--	--	--	-	-	-
CL157.Contig1_CS_265	1334	384	6.4674	--	--	--	--	--	--	--	--	--	--	--	--	--	--	--	--	--	--	-	-	-
CL157.Contig2_CS_265	1192	370	6.974	--	--	--	--	--	--	--	--	--	--	--	--	--	--	--	--	--	--	-	-	-
CL1570.Contig1_CS_265	293	175	13.4192	gi|30685319|ref|NP_188574.2|	71.2	4e-12	late embryogenesis abundant protein-like protein [Arabidopsis thaliana] >gi|332642718|gb|AEE76239.1| late embryogenesis abundant protein-like protein [Arabidopsis thaliana]	sp|P38486|LEG3_CANFA	74.3	2e-13	Galectin-3 OS=Canis familiaris GN=LGALS3 PE=1 SV=3	Rv1078	62.8	1e-10	COG1714	Predicted membrane protein/domain	K01115	2e-11	64.7	vcn:VOLCADRAFT_99471	phospholipase D [EC:3.1.4.4]	-	-	-
CL1571.Contig1_CS_265	585	557	21.3922	--	--	--	--	--	--	--	--	--	--	--	--	--	--	--	--	--	--	-	-	-
CL1572.Contig1_CS_265	229	13	1.2755	--	--	--	--	--	--	--	--	--	--	--	--	--	--	--	--	--	--	-	-	-
CL1573.Contig1_CS_265	237	4	0.3792	--	--	--	--	--	--	--	--	--	--	--	--	--	--	--	--	--	--	-	-	-
CL1574.Contig1_CS_265	595	426	16.086	--	--	--	--	--	--	--	--	--	--	--	--	--	--	--	--	--	--	-	-	-
CL1575.Contig1_CS_265	1798	464	5.7981	gi|159468910|ref|XP_001692617.1|	77.8	5e-13	Mg2+ transporter protein, CorA-like protein [Chlamydomonas reinhardtii] >gi|158278330|gb|EDP04095.1| Mg2+ transporter protein, CorA-like protein [Chlamydomonas reinhardtii]	sp|Q9ESU6|BRD4_MOUSE	72.8	8e-12	Bromodomain-containing protein 4 OS=Mus musculus GN=Brd4 PE=1 SV=1	Rv3876	53.9	9e-07	COG0455	ATPases involved in chromosome partitioning	K15174	1e-10	65.9	vvi:100254912	RNA polymerase II-associated factor 1	-	GO:0005488//binding	-
CL1576.Contig1_CS_265	414	382	20.7309	--	--	--	--	--	--	--	--	--	--	--	--	--	--	--	--	--	--	-	-	-
CL1577.Contig1_CS_265	254	5	0.4423	--	--	--	--	--	--	--	--	--	--	--	--	--	--	--	--	--	--	-	-	-
CL1578.Contig1_CS_265	515	84	3.6646	--	--	--	--	--	--	--	--	--	--	--	--	--	--	--	--	--	--	-	-	-
CL1579.Contig1_CS_265	313	41	2.943	--	--	--	--	--	--	--	--	--	--	--	--	--	--	--	--	--	--	-	-	-
CL158.Contig1_CS_265	333	444	29.9567	--	--	--	--	--	--	--	--	--	--	--	--	--	--	--	--	--	--	-	-	-
CL1580.Contig1_CS_265	343	3	0.1965	--	--	--	--	--	--	--	--	--	--	--	--	--	--	--	--	--	--	-	-	-
CL1581.Contig1_CS_265	943	107	2.5493	gi|298713731|emb|CBJ48922.1|	62	1e-08	cellulosome anchoring protein, cohesin region [Ectocarpus siliculosus]	sp|P98088|MUC5A_HUMAN	69.7	3e-11	Mucin-5AC (Fragments) OS=Homo sapiens GN=MUC5AC PE=1 SV=3	RSp0884	56.2	8e-08	COG1674	DNA segregation ATPase FtsK/SpoIIIE and related proteins	K14709	1e-06	51.2	vcn:VOLCADRAFT_104214	solute carrier family 39 (zinc transporter), member 1/2/3	-	-	-
CL1582.Contig1_CS_265	317	8	0.567	--	--	--	--	--	--	--	--	--	--	--	--	--	--	--	--	--	--	-	-	-
CL1583.Contig1_CS_265	293	18	1.3803	--	--	--	--	--	--	--	--	--	--	--	--	--	--	--	--	--	--	-	-	-
CL1584.Contig1_CS_265	897	566	14.1768	gi|159464377|ref|XP_001690418.1|	75.1	1e-12	signal peptide peptidase-like protein [Chlamydomonas reinhardtii] >gi|158279918|gb|EDP05677.1| signal peptide peptidase-like protein [Chlamydomonas reinhardtii]	--	--	--	--	--	--	--	--	--	K09597	9e-14	75.1	cre:CHLREDRAFT_196785	signal peptide peptidase-like 2B [EC:3.4.23.-]	-	-	GO:0016020//membrane;GO:0031410//cytoplasmic vesicle
CL1585.Contig1_CS_265	1008	261	5.8175	--	--	--	--	--	--	--	--	--	--	--	--	--	--	--	--	--	--	-	-	-
CL1586.Contig1_CS_265	236	90	8.5681	--	--	--	--	--	--	--	--	--	--	--	--	--	--	--	--	--	--	-	-	-
CL1587.Contig1_CS_265	933	93	2.2395	--	--	--	--	--	--	--	--	--	--	--	--	--	--	--	--	--	--	-	-	-
CL1588.Contig1_CS_265	332	34	2.3009	--	--	--	--	--	--	--	--	--	--	--	--	--	--	--	--	--	--	-	-	-
CL1589.Contig1_CS_265	267	5	0.4207	--	--	--	--	--	--	--	--	--	--	--	--	--	--	--	--	--	--	-	-	-
CL159.Contig1_CS_265	1829	80	0.9827	--	--	--	--	--	--	--	--	--	--	--	--	--	--	--	--	--	--	-	-	-
CL159.Contig2_CS_265	1837	191	2.336	--	--	--	--	--	--	--	--	--	--	--	--	--	--	--	--	--	--	-	-	-
CL1590.Contig1_CS_265	330	147	10.0083	gi|255082392|ref|XP_002504182.1|	95.5	2e-19	queuine tRNA-ribosyltransferase [Micromonas sp. RCC299] >gi|226519450|gb|ACO65440.1| queuine tRNA-ribosyltransferase [Micromonas sp. RCC299]	sp|B8ZXI1|QTRD1_MOUSE	87.4	3e-17	Queuine tRNA-ribosyltransferase subunit QTRTD1 OS=Mus musculus GN=Qtrtd1 PE=1 SV=2	SPAC2F3.13c_1	68.2	3e-12	COG0343	Queuine/archaeosine tRNA-ribosyltransferase	K00773	3e-24	107	ppp:PHYPADRAFT_232560	queuine tRNA-ribosyltransferase [EC:2.4.2.29]	-	GO:0016740//transferase activity	-
CL1591.Contig1_CS_265	321	53	3.7096	gi|76262498|gb|ABA41399.1|	71.6	3e-12	pherophorin-C1 protein precursor [Chlamydomonas reinhardtii]	sp|A7XQ02|MLX56_MORAL	68.2	2e-11	Mulatexin OS=Morus alba PE=1 SV=2	Rv3876	50.1	1e-06	COG0455	ATPases involved in chromosome partitioning	K14709	2e-09	58.2	vcn:VOLCADRAFT_104214	solute carrier family 39 (zinc transporter), member 1/2/3	-	GO:0016787//hydrolase activity	-
CL1592.Contig1_CS_265	332	10	0.6767	--	--	--	--	--	--	--	--	--	--	--	--	--	--	--	--	--	--	-	-	-
CL1593.Contig1_CS_265	693	663	21.4949	gi|302852791|ref|XP_002957914.1|	53.9	2e-06	hypothetical protein VOLCADRAFT_99038 [Volvox carteri f. nagariensis] >gi|300256791|gb|EFJ41050.1| hypothetical protein VOLCADRAFT_99038 [Volvox carteri f. nagariensis]	--	--	--	--	--	--	--	--	--	--	--	--	--	--	-	-	-
CL1594.Contig1_CS_265	764	197	5.7933	gi|34850849|dbj|BAC87862.1|	73.9	2e-12	steroid 5alpha-reductase [Ipomoea nil]	sp|Q9CAH5|POED1_ARATH	71.6	5e-12	Probable polyprenol reductase 1 OS=Arabidopsis thaliana GN=At1g72590 PE=3 SV=1	--	--	--	--	--	K12345	3e-21	99.8	vcn:VOLCADRAFT_103030	3-oxo-5-alpha-steroid 4-dehydrogenase 3 [EC:1.3.99.5]	-	-	GO:0044464//cell part
CL1595.Contig1_CS_265	334	26	1.749	--	--	--	--	--	--	--	--	--	--	--	--	--	--	--	--	--	--	-	-	-
CL1596.Contig1_CS_265	256	4	0.3511	--	--	--	--	--	--	--	--	--	--	--	--	--	--	--	--	--	--	-	-	-
CL1597.Contig1_CS_265	795	1174	33.1785	--	--	--	--	--	--	--	--	--	--	--	--	--	--	--	--	--	--	-	-	-
CL1598.Contig1_CS_265	620	130	4.7109	gi|299472031|emb|CBN80114.1|	61.2	9e-09	EIF5B, eukaryotic translation initiation factor 5B [Ectocarpus siliculosus]	sp|P19934|TOLA_ECOLI	52.4	2e-06	Protein tolA OS=Escherichia coli (strain K12) GN=tolA PE=1 SV=1	tolA	52.4	6e-07	COG3064	Membrane protein involved in colicin uptake	K13118	5e-08	55.1	cre:CHLREDRAFT_17930	protein DGCR14	-	GO:0005488//binding	-
CL1599.Contig1_CS_265	270	9	0.7489	--	--	--	--	--	--	--	--	--	--	--	--	--	--	--	--	--	--	-	-	-
CL16.Contig10_CS_265	259	26	2.2554	gi|76262498|gb|ABA41399.1|	148	2e-35	pherophorin-C1 protein precursor [Chlamydomonas reinhardtii]	sp|Q9FPQ6|GP1_CHLRE	134	2e-31	Vegetative cell wall protein gp1 OS=Chlamydomonas reinhardtii GN=GP1 PE=2 SV=1	XF0818	92	2e-19	COG2730	Endoglucanase	K14709	2e-30	127	vcn:VOLCADRAFT_104214	solute carrier family 39 (zinc transporter), member 1/2/3	-	GO:0008233//peptidase activity	-
CL16.Contig11_CS_265	242	0	0	gi|76262498|gb|ABA41399.1|	138	2e-32	pherophorin-C1 protein precursor [Chlamydomonas reinhardtii]	sp|Q9FPQ6|GP1_CHLRE	122	5e-28	Vegetative cell wall protein gp1 OS=Chlamydomonas reinhardtii GN=GP1 PE=2 SV=1	XF0818	88.2	3e-18	COG2730	Endoglucanase	K01115	9e-30	125	vcn:VOLCADRAFT_99471	phospholipase D [EC:3.1.4.4]	-	GO:0070011//peptidase activity, acting on L-amino acid peptides	-
CL16.Contig12_CS_265	239	31	2.9142	gi|76262498|gb|ABA41399.1|	133	8e-31	pherophorin-C1 protein precursor [Chlamydomonas reinhardtii]	sp|P21997|SSGP_VOLCA	115	7e-26	Sulfated surface glycoprotein 185 OS=Volvox carteri PE=1 SV=1	XF0818	84.3	5e-17	COG2730	Endoglucanase	K01115	1e-28	122	vcn:VOLCADRAFT_99471	phospholipase D [EC:3.1.4.4]	-	GO:0070011//peptidase activity, acting on L-amino acid peptides	-
CL16.Contig13_CS_265	1132	22	0.4366	gi|14253163|emb|CAC39319.1|	117	4e-25	VMP4 protein [Volvox carteri f. nagariensis]	sp|Q9FPQ6|GP1_CHLRE	107	2e-22	Vegetative cell wall protein gp1 OS=Chlamydomonas reinhardtii GN=GP1 PE=2 SV=1	XF0818	89.7	8e-18	COG2730	Endoglucanase	K01115	1e-23	108	vcn:VOLCADRAFT_99471	phospholipase D [EC:3.1.4.4]	-	GO:0003824//catalytic activity	-
CL16.Contig14_CS_265	256	56	4.9148	gi|76262498|gb|ABA41399.1|	147	4e-35	pherophorin-C1 protein precursor [Chlamydomonas reinhardtii]	sp|Q9FPQ6|GP1_CHLRE	136	4e-32	Vegetative cell wall protein gp1 OS=Chlamydomonas reinhardtii GN=GP1 PE=2 SV=1	XF0818	93.2	1e-19	COG2730	Endoglucanase	K14709	2e-31	131	vcn:VOLCADRAFT_104214	solute carrier family 39 (zinc transporter), member 1/2/3	-	-	-
CL16.Contig15_CS_265	571	6	0.2361	gi|76262500|gb|ABA41400.1|	122	4e-27	pherophorin-C2 protein precursor [Chlamydomonas reinhardtii]	sp|P21997|SSGP_VOLCA	114	3e-25	Sulfated surface glycoprotein 185 OS=Volvox carteri PE=1 SV=1	XF0818	76.6	2e-14	COG2730	Endoglucanase	K14709	3e-24	108	vcn:VOLCADRAFT_104214	solute carrier family 39 (zinc transporter), member 1/2/3	-	GO:0005488//binding	GO:0044464//cell part
CL16.Contig16_CS_265	377	0	0	gi|76262498|gb|ABA41399.1|	194	3e-49	pherophorin-C1 protein precursor [Chlamydomonas reinhardtii]	sp|Q9FPQ6|GP1_CHLRE	165	7e-41	Vegetative cell wall protein gp1 OS=Chlamydomonas reinhardtii GN=GP1 PE=2 SV=1	XF0818	126	8e-30	COG2730	Endoglucanase	K14709	7e-40	159	vcn:VOLCADRAFT_104214	solute carrier family 39 (zinc transporter), member 1/2/3	-	-	GO:0016020//membrane
CL16.Contig17_CS_265	573	0	0	gi|76262500|gb|ABA41400.1|	128	5e-29	pherophorin-C2 protein precursor [Chlamydomonas reinhardtii]	sp|P21997|SSGP_VOLCA	124	5e-28	Sulfated surface glycoprotein 185 OS=Volvox carteri PE=1 SV=1	XF0818	80.1	2e-15	COG2730	Endoglucanase	K14709	3e-26	115	vcn:VOLCADRAFT_104214	solute carrier family 39 (zinc transporter), member 1/2/3	-	-	GO:0044464//cell part
CL16.Contig1_CS_265	966	0	0	gi|76262500|gb|ABA41400.1|	200	3e-50	pherophorin-C2 protein precursor [Chlamydomonas reinhardtii]	sp|Q9FPQ6|GP1_CHLRE	187	1e-46	Vegetative cell wall protein gp1 OS=Chlamydomonas reinhardtii GN=GP1 PE=2 SV=1	XF0818	109	6e-24	COG2730	Endoglucanase	K14709	5e-44	175	vcn:VOLCADRAFT_104214	solute carrier family 39 (zinc transporter), member 1/2/3	-	-	-
CL16.Contig2_CS_265	588	24	0.917	gi|76262500|gb|ABA41400.1|	122	3e-27	pherophorin-C2 protein precursor [Chlamydomonas reinhardtii]	sp|Q9FPQ6|GP1_CHLRE	115	2e-25	Vegetative cell wall protein gp1 OS=Chlamydomonas reinhardtii GN=GP1 PE=2 SV=1	XF0818	89.4	4e-18	COG2730	Endoglucanase	K01115	5e-26	114	vcn:VOLCADRAFT_99471	phospholipase D [EC:3.1.4.4]	-	GO:0005488//binding;GO:0008233//peptidase activity	-
CL16.Contig3_CS_265	770	0	0	gi|76262500|gb|ABA41400.1|	259	4e-68	pherophorin-C2 protein precursor [Chlamydomonas reinhardtii]	sp|Q9FPQ6|GP1_CHLRE	234	4e-61	Vegetative cell wall protein gp1 OS=Chlamydomonas reinhardtii GN=GP1 PE=2 SV=1	XF0818	129	7e-30	COG2730	Endoglucanase	K01115	4e-57	218	vcn:VOLCADRAFT_99471	phospholipase D [EC:3.1.4.4]	-	-	-
CL16.Contig4_CS_265	936	27	0.6481	gi|21322711|emb|CAD22154.1|	187	1e-46	pherophorin-dz1 protein [Volvox carteri f. nagariensis]	sp|Q9FPQ6|GP1_CHLRE	159	4e-38	Vegetative cell wall protein gp1 OS=Chlamydomonas reinhardtii GN=GP1 PE=2 SV=1	XF0818	133	5e-31	COG2730	Endoglucanase	K01115	1e-39	160	vcn:VOLCADRAFT_99471	phospholipase D [EC:3.1.4.4]	-	-	GO:0044464//cell part
CL16.Contig5_CS_265	372	0	0	gi|76262498|gb|ABA41399.1|	190	4e-48	pherophorin-C1 protein precursor [Chlamydomonas reinhardtii]	sp|Q9FPQ6|GP1_CHLRE	166	5e-41	Vegetative cell wall protein gp1 OS=Chlamydomonas reinhardtii GN=GP1 PE=2 SV=1	XF0818	127	6e-30	COG2730	Endoglucanase	K14709	3e-41	164	vcn:VOLCADRAFT_104214	solute carrier family 39 (zinc transporter), member 1/2/3	-	GO:0003824//catalytic activity	GO:0016020//membrane
CL16.Contig6_CS_265	237	0	0	gi|76262500|gb|ABA41400.1|	129	1e-29	pherophorin-C2 protein precursor [Chlamydomonas reinhardtii]	sp|P21997|SSGP_VOLCA	117	2e-26	Sulfated surface glycoprotein 185 OS=Volvox carteri PE=1 SV=1	XF0818	84	6e-17	COG2730	Endoglucanase	K01115	7e-28	119	vcn:VOLCADRAFT_99471	phospholipase D [EC:3.1.4.4]	-	GO:0070011//peptidase activity, acting on L-amino acid peptides	-
CL16.Contig7_CS_265	239	117	10.9988	gi|76262500|gb|ABA41400.1|	134	3e-31	pherophorin-C2 protein precursor [Chlamydomonas reinhardtii]	sp|Q9FPQ6|GP1_CHLRE	125	8e-29	Vegetative cell wall protein gp1 OS=Chlamydomonas reinhardtii GN=GP1 PE=2 SV=1	XF0818	90.1	9e-19	COG2730	Endoglucanase	K01115	3e-30	127	vcn:VOLCADRAFT_99471	phospholipase D [EC:3.1.4.4]	-	GO:0070011//peptidase activity, acting on L-amino acid peptides	-
CL16.Contig8_CS_265	392	3	0.1719	gi|21322711|emb|CAD22154.1|	186	8e-47	pherophorin-dz1 protein [Volvox carteri f. nagariensis]	sp|Q9FPQ6|GP1_CHLRE	160	3e-39	Vegetative cell wall protein gp1 OS=Chlamydomonas reinhardtii GN=GP1 PE=2 SV=1	XF0818	131	3e-31	COG2730	Endoglucanase	K14709	4e-40	160	vcn:VOLCADRAFT_104214	solute carrier family 39 (zinc transporter), member 1/2/3	-	-	-
CL16.Contig9_CS_265	196	14	1.6048	gi|76262500|gb|ABA41400.1|	101	3e-21	pherophorin-C2 protein precursor [Chlamydomonas reinhardtii]	sp|Q9FPQ6|GP1_CHLRE	95.9	7e-20	Vegetative cell wall protein gp1 OS=Chlamydomonas reinhardtii GN=GP1 PE=2 SV=1	Rv3876	66.6	1e-11	COG0455	ATPases involved in chromosome partitioning	K01115	1e-19	91.7	vcn:VOLCADRAFT_99471	phospholipase D [EC:3.1.4.4]	-	-	GO:0044464//cell part
CL160.Contig1_CS_265	1390	4316	69.7625	--	--	--	--	--	--	--	--	--	--	--	--	--	--	--	--	--	--	-	-	-
CL1600.Contig1_CS_265	397	22	1.2451	--	--	--	--	--	--	--	--	--	--	--	--	--	--	--	--	--	--	-	-	-
CL1601.Contig1_CS_265	252	17	1.5157	--	--	--	--	--	--	--	--	--	--	--	--	--	--	--	--	--	--	-	-	-
CL1602.Contig1_CS_265	315	19	1.3552	gi|148612407|gb|ABQ96119.1|	98.2	3e-20	alpha-gliadin [Aegilops tauschii]	sp|Q54UG3|Y1095_DICDI	124	2e-28	UPF0746 protein DDB_G0281095 OS=Dictyostelium discoideum GN=DDB_G0281095 PE=3 SV=1	YBR112c	79	2e-15	COG0457	FOG: TPR repeat	K14486	6e-16	79.7	ath:AT5G20730	auxin response factor	-	GO:0005488//binding	-
CL1603.Contig1_CS_265	267	32	2.6927	--	--	--	--	--	--	--	--	--	--	--	--	--	--	--	--	--	--	-	-	-
CL1604.Contig1_CS_265	860	730	19.0713	--	--	--	--	--	--	--	--	--	--	--	--	--	--	--	--	--	--	-	-	-
CL1605.Contig1_CS_265	825	509	13.8618	gi|127058169|dbj|BAF48665.1|	63.9	2e-09	leucine-rich repeat/extensin 1 [Nicotiana tabacum]	sp|Q9Z0G8|WIPF3_RAT	62	5e-09	WAS/WASL-interacting protein family member 3 OS=Rattus norvegicus GN=Wipf3 PE=1 SV=1	Rv3876	56.2	6e-08	COG0455	ATPases involved in chromosome partitioning	K01115	4e-11	66.2	vcn:VOLCADRAFT_99471	phospholipase D [EC:3.1.4.4]	-	-	-
CL1606.Contig1_CS_265	655	153	5.2481	gi|246880726|gb|ACS95038.1|	441	1e-123	beta' subunit of RNA polymerase [Dunaliella salina]	sp|Q8HUG9|RPC1A_CHLRE	72.8	2e-12	DNA-directed RNA polymerase subunit beta' N-terminal section OS=Chlamydomonas reinhardtii GN=rpoC1A PE=2 SV=1	--	--	--	--	--	--	--	--	--	--	-	-	-
CL1607.Contig1_CS_265	1161	467	9.0373	gi|303289943|ref|XP_003064259.1|	113	6e-24	DNA repair protein-related [Micromonas pusilla CCMP1545] >gi|226454575|gb|EEH51881.1| DNA repair protein-related [Micromonas pusilla CCMP1545]	sp|P74391|RADA_SYNY3	89.7	4e-17	DNA repair protein RadA homolog OS=Synechocystis sp. (strain ATCC 27184 / PCC 6803 / N-1) GN=radA PE=3 SV=1	slr0448	89.7	8e-18	COG1066	Predicted ATP-dependent serine protease	K04485	2e-24	110	vcn:VOLCADRAFT_96702	DNA repair protein RadA/Sms	-	-	-
CL1608.Contig1_CS_265	232	15	1.4526	--	--	--	--	--	--	--	--	--	--	--	--	--	--	--	--	--	--	-	-	-
CL1609.Contig1_CS_265	234	19	1.8243	--	--	--	--	--	--	--	--	--	--	--	--	--	--	--	--	--	--	-	-	-
CL161.Contig1_CS_265	501	0	0	--	--	--	--	--	--	--	--	--	--	--	--	--	--	--	--	--	--	-	-	-
CL161.Contig2_CS_265	334	0	0	--	--	--	--	--	--	--	--	--	--	--	--	--	--	--	--	--	--	-	-	-
CL161.Contig3_CS_265	693	2	0.0648	--	--	--	--	--	--	--	--	--	--	--	--	--	--	--	--	--	--	-	-	-
CL161.Contig4_CS_265	655	0	0	--	--	--	--	--	--	--	--	--	--	--	--	--	--	--	--	--	--	-	-	-
CL1610.Contig1_CS_265	152	17	2.5128	--	--	--	--	--	--	--	--	--	--	--	--	--	--	--	--	--	--	-	-	-
CL1612.Contig1_CS_265	372	1	0.0604	--	--	--	--	--	--	--	--	--	--	--	--	--	--	--	--	--	--	-	-	-
CL1613.Contig1_CS_265	366	1013	62.1848	gi|302854318|ref|XP_002958668.1|	59.7	1e-08	hypothetical protein VOLCADRAFT_108238 [Volvox carteri f. nagariensis] >gi|300255993|gb|EFJ40271.1| hypothetical protein VOLCADRAFT_108238 [Volvox carteri f. nagariensis]	--	--	--	--	--	--	--	--	--	--	--	--	--	--	-	-	-
CL1614.Contig1_CS_265	553	606	24.6209	gi|302849233|ref|XP_002956147.1|	125	4e-28	molecular chaperone [Volvox carteri f. nagariensis] >gi|300258652|gb|EFJ42887.1| molecular chaperone [Volvox carteri f. nagariensis]	sp|Q58DR2|DJB12_BOVIN	70.1	8e-12	DnaJ homolog subfamily B member 12 OS=Bos taurus GN=DNAJB12 PE=2 SV=1	--	--	--	--	--	K09518	3e-29	125	vcn:VOLCADRAFT_83498	DnaJ homolog subfamily B member 12	-	GO:0005488//binding	-
CL1615.Contig1_CS_265	431	32	1.6681	gi|75331625|sp|Q93V78.1|TMT1_BRAOL	57	3e-10	RecName: Full=Thiocyanate methyltransferase 1 >gi|14583119|gb|AAK69760.1|AF387791_1 thiol methyltransferase 1 [Brassica oleracea] >gi|14583123|gb|AAK69762.1|AF387793_1 thiol methyltransferase 1 [Brassica oleracea]	sp|Q93V78|TMT1_BRAOL	57	1e-10	Thiocyanate methyltransferase 1 OS=Brassica oleracea GN=TMT1 PE=1 SV=1	--	--	--	--	--	--	--	--	--	--	GO:0008152//metabolic process	GO:0008172//S-methyltransferase activity	-
CL1615.Contig2_CS_265	507	121	5.3621	gi|253787624|dbj|BAH84870.1|	91.3	5e-18	S-adenosylmethionine: halide ion methyltransferase [Raphanus sativus]	sp|Q93XC4|TMT2_BRAOL	91.3	3e-18	Probable thiocyanate methyltransferase 2 OS=Brassica oleracea GN=TMT2 PE=2 SV=1	RSc0462	59.3	3e-09	COG0500	SAM-dependent methyltransferases	--	--	--	--	--	-	GO:0008172//S-methyltransferase activity	-
CL1616.Contig1_CS_265	187	35	4.2052	--	--	--	--	--	--	--	--	--	--	--	--	--	--	--	--	--	--	-	-	-
CL1617.Contig1_CS_265	871	322	8.306	gi|298713349|emb|CBJ33568.1|	53.5	4e-06	similar to Mucin-1 precursor (MUC-1) (Polymorphic epithelial mucin) (PEM) (PEMT) (Episialin) (Tumor-associated mucin) (Carcinoma-associated mucin) (Tumor-associated epithelial membrane antigen) (EMA) [Ectocarpus siliculosus]	sp|Q8TFG9|YL61_SCHPO	68.9	4e-11	Uncharacterized serine/threonine-rich protein PB15E9.01c OS=Schizosaccharomyces pombe (strain ATCC 38366 / 972) GN=SPAPB15E9.01c PE=2 SV=2	--	--	--	--	--	K14306	6e-06	48.9	ppp:PHYPADRAFT_166175	nuclear pore complex protein Nup62	-	-	-
CL1618.Contig1_CS_265	1566	165	2.3673	gi|159462580|ref|XP_001689520.1|	155	2e-36	guanylate cyclase [Chlamydomonas reinhardtii] >gi|158283508|gb|EDP09258.1| guanylate cyclase [Chlamydomonas reinhardtii]	sp|P22717|GCYB2_RAT	101	2e-20	Guanylate cyclase soluble subunit beta-2 OS=Rattus norvegicus GN=Gucy1b2 PE=2 SV=1	all0661	74.3	5e-13	COG2114	Adenylate cyclase, family 3 (some proteins contain HAMP domain)	K11858	2e-38	157	cre:CHLREDRAFT_171763	ubiquitin carboxyl-terminal hydrolase 48 [EC:3.1.2.15]	GO:0044237//cellular metabolic process;GO:0044238//primary metabolic process	GO:0016787//hydrolase activity;GO:0016829//lyase activity	-
CL1619.Contig1_CS_265	324	209	14.493	--	--	--	--	--	--	--	--	--	--	--	--	--	--	--	--	--	--	-	-	-
CL162.Contig1_CS_265	391	4	0.2298	--	--	--	--	--	--	--	--	--	--	--	--	--	--	--	--	--	--	-	-	-
CL162.Contig2_CS_265	2320	2327	22.5353	--	--	--	--	--	--	--	--	--	--	--	--	--	--	--	--	--	--	-	-	-
CL1620.Contig1_CS_265	274	5	0.41	--	--	--	--	--	--	--	--	--	--	--	--	--	--	--	--	--	--	-	-	-
CL1621.Contig1_CS_265	508	124	5.4842	--	--	--	--	--	--	--	--	--	--	--	--	--	--	--	--	--	--	-	-	-
CL1622.Contig1_CS_265	388	27	1.5635	--	--	--	--	--	--	--	--	--	--	--	--	--	--	--	--	--	--	-	-	-
CL1623.Contig1_CS_265	246	11	1.0046	--	--	--	--	--	--	--	--	--	--	--	--	--	--	--	--	--	--	-	-	-
CL1624.Contig1_CS_265	461	24	1.1697	--	--	--	--	--	--	--	--	--	--	--	--	--	--	--	--	--	--	-	-	-
CL1625.Contig1_CS_265	258	17	1.4804	gi|156144636|gb|ABU52967.1|	56.2	1e-07	hypothetical protein [Dunaliella viridis]	--	--	--	--	--	--	--	--	--	--	--	--	--	--	-	-	-
CL1626.Contig1_CS_265	1124	399	7.9756	gi|159465411|ref|XP_001690916.1|	81.3	2e-14	extracellular matrix protein [Chlamydomonas reinhardtii] >gi|158279602|gb|EDP05362.1| extracellular matrix protein [Chlamydomonas reinhardtii]	sp|Q02817|MUC2_HUMAN	88.2	1e-16	Mucin-2 OS=Homo sapiens GN=MUC2 PE=1 SV=2	DR2565	80.9	4e-15	COG0247	Fe-S oxidoreductase	K14709	3e-10	63.9	vcn:VOLCADRAFT_104214	solute carrier family 39 (zinc transporter), member 1/2/3	-	-	-
CL1627.Contig1_CS_265	1217	389	7.1815	gi|85822770|gb|ABC84855.1|	54.3	3e-06	grain length and weight protein [Oryza sativa Indica Group] >gi|255069294|dbj|BAH89189.1| seed length and weight protein long form for short seed [Oryza sativa Japonica Group] >gi|255069296|dbj|BAH89190.1| seed length and weight protein long form for short seed [Oryza sativa Japonica Group] >gi|255069300|dbj|BAH89192.1| seed length and weight protein long form for short seed [Oryza sativa Japonic…	sp|Q9YIB4|CO1A1_CYNPY	57	3e-07	Collagen alpha-1(I) chain OS=Cynops pyrrhogaster GN=COL1A1 PE=2 SV=1	--	--	--	--	--	--	--	--	--	--	-	-	-
CL1628.Contig1_CS_265	231	12	1.1671	gi|76262500|gb|ABA41400.1|	104	4e-22	pherophorin-C2 protein precursor [Chlamydomonas reinhardtii]	sp|Q9FPQ6|GP1_CHLRE	100	3e-21	Vegetative cell wall protein gp1 OS=Chlamydomonas reinhardtii GN=GP1 PE=2 SV=1	Rv3876	64.7	4e-11	COG0455	ATPases involved in chromosome partitioning	K14709	2e-20	94.4	vcn:VOLCADRAFT_104214	solute carrier family 39 (zinc transporter), member 1/2/3	-	-	GO:0044464//cell part
CL1629.Contig1_CS_265	363	372	23.0246	gi|297822381|ref|XP_002879073.1|	66.6	9e-11	GTP-binding family protein [Arabidopsis lyrata subsp. lyrata] >gi|297324912|gb|EFH55332.1| GTP-binding family protein [Arabidopsis lyrata subsp. lyrata]	sp|Q3UM18|LSG1_MOUSE	67.8	2e-11	Large subunit GTPase 1 homolog OS=Mus musculus GN=Lsg1 PE=2 SV=2	YGL099w	49.3	2e-06	COG1161	Predicted GTPases	K14539	5e-26	113	vcn:VOLCADRAFT_105489	large subunit GTPase 1 [EC:3.6.1.-]	-	GO:0032561//guanyl ribonucleotide binding	GO:0044464//cell part
CL163.Contig1_CS_265	614	73	2.6712	--	--	--	--	--	--	--	--	--	--	--	--	--	--	--	--	--	--	-	-	-
CL163.Contig2_CS_265	194	1	0.1158	--	--	--	--	--	--	--	--	--	--	--	--	--	--	--	--	--	--	-	-	-
CL163.Contig3_CS_265	528	0	0	--	--	--	--	--	--	--	--	--	--	--	--	--	--	--	--	--	--	-	-	-
CL1630.Contig1_CS_265	237	27	2.5596	--	--	--	--	--	--	--	--	--	--	--	--	--	--	--	--	--	--	-	-	-
CL1631.Contig1_CS_265	244	38	3.499	--	--	--	--	--	--	--	--	--	--	--	--	--	--	--	--	--	--	-	-	-
CL1632.Contig1_CS_265	700	176	5.649	gi|307108913|gb|EFN57152.1|	52.4	6e-06	hypothetical protein CHLNCDRAFT_143502 [Chlorella variabilis]	--	--	--	--	--	--	--	--	--	--	--	--	--	--	-	-	-
CL1632.Contig2_CS_265	741	39	1.1825	--	--	--	--	--	--	--	--	--	--	--	--	--	--	--	--	--	--	-	-	-
CL1633.Contig1_CS_265	235	35	3.3462	--	--	--	--	--	--	--	--	--	--	--	--	--	--	--	--	--	--	-	-	-
CL1634.Contig1_CS_265	222	427	43.2146	--	--	--	--	--	--	--	--	--	--	--	--	--	--	--	--	--	--	-	-	-
CL1635.Contig1_CS_265	209	35	3.7625	--	--	--	--	--	--	--	--	--	--	--	--	--	--	--	--	--	--	-	-	-
CL1636.Contig1_CS_265	306	12	0.8811	gi|326516126|dbj|BAJ88086.1|	52.4	2e-06	predicted protein [Hordeum vulgare subsp. vulgare]	--	--	--	--	--	--	--	--	--	--	--	--	--	--	-	-	-
CL1637.Contig1_CS_265	284	7	0.5538	--	--	--	--	--	--	--	--	--	--	--	--	--	--	--	--	--	--	-	-	-
CL1638.Contig1_CS_265	352	29	1.851	--	--	--	--	--	--	--	--	--	--	--	--	--	--	--	--	--	--	-	-	-
CL1639.Contig1_CS_265	398	17	0.9597	--	--	--	--	--	--	--	--	--	--	--	--	--	--	--	--	--	--	-	-	-
CL164.Contig1_CS_265	561	6	0.2403	--	--	--	--	--	--	--	--	--	--	--	--	--	--	--	--	--	--	-	-	-
CL164.Contig2_CS_265	588	21	0.8024	--	--	--	--	--	--	--	--	--	--	--	--	--	--	--	--	--	--	-	-	-
CL1640.Contig1_CS_265	331	550	37.3328	gi|159475246|ref|XP_001695734.1|	94	5e-19	CDF transporter, membrane protein [Chlamydomonas reinhardtii] >gi|158275745|gb|EDP01521.1| CDF transporter, membrane protein [Chlamydomonas reinhardtii]	sp|Q9ZT63|MTP1_ARATH	67	4e-11	Metal tolerance protein 1 OS=Arabidopsis thaliana GN=MTP1 PE=1 SV=2	aq_1073	66.6	1e-11	COG1230	Co/Zn/Cd efflux system component	K14689	3e-21	97.4	vcn:VOLCADRAFT_63715	solute carrier family 30 (zinc transporter), member 2	GO:0006810//transport	-	-
CL1641.Contig1_CS_265	285	14	1.1037	--	--	--	--	--	--	--	--	--	--	--	--	--	--	--	--	--	--	-	-	-
CL1642.Contig1_CS_265	201	38	4.2476	gi|255069322|dbj|BAH89203.1|	57.8	4e-08	seed length and weight protein long form for short seed [Oryza sativa Indica Group] >gi|255069330|dbj|BAH89207.1| seed length and weight protein long form for short seed [Oryza sativa Indica Group] >gi|255069332|dbj|BAH89208.1| seed length and weight protein long form for short seed [Oryza sativa Indica Group] >gi|255069334|dbj|BAH89209.1| seed length and weight protein long form for short seed […	sp|Q2TA51|KRA55_MOUSE	55.5	1e-07	Keratin-associated protein 5-5 OS=Mus musculus GN=Krtap5-5 PE=2 SV=1	--	--	--	--	--	--	--	--	--	--	-	-	-
CL1643.Contig1_CS_265	317	208	14.7421	--	--	--	--	--	--	--	--	--	--	--	--	--	--	--	--	--	--	-	-	-
CL1644.Contig1_CS_265	793	41	1.1616	gi|156144636|gb|ABU52967.1|	55.5	8e-07	hypothetical protein [Dunaliella viridis]	--	--	--	--	--	--	--	--	--	--	--	--	--	--	-	GO:0005488//binding	-
CL1645.Contig1_CS_265	660	132	4.4935	--	--	--	--	--	--	--	--	--	--	--	--	--	--	--	--	--	--	-	-	-
CL1646.Contig1_CS_265	300	169	12.6567	--	--	--	--	--	--	--	--	--	--	--	--	--	--	--	--	--	--	-	-	-
CL1646.Contig2_CS_265	486	58	2.6813	--	--	--	--	--	--	--	--	--	--	--	--	--	--	--	--	--	--	-	-	-
CL1647.Contig1_CS_265	175	2	0.2568	--	--	--	--	--	--	--	--	--	--	--	--	--	--	--	--	--	--	-	-	-
CL1648.Contig1_CS_265	167	30	4.0361	gi|255072005|ref|XP_002499677.1|	60.1	8e-09	Propeptide/ADAMs family protein fusion [Micromonas sp. RCC299] >gi|226514939|gb|ACO60935.1| Propeptide/ADAMs family protein fusion [Micromonas sp. RCC299]	sp|A1CD74|PAN1_ASPCL	62	1e-09	Actin cytoskeleton-regulatory complex protein pan1 OS=Aspergillus clavatus (strain ATCC 1007 / CBS 513.65 / DSM 816 / NCTC 3887 / NRRL 1) GN=pan1 PE=3 SV=1	CC3494_1	51.6	3e-07	COG3637	Opacity protein and related surface antigens	K01115	9e-09	55.8	vcn:VOLCADRAFT_99471	phospholipase D [EC:3.1.4.4]	-	GO:0005488//binding;GO:0008233//peptidase activity	-
CL1649.Contig1_CS_265	250	187	16.8057	gi|76262498|gb|ABA41399.1|	106	8e-23	pherophorin-C1 protein precursor [Chlamydomonas reinhardtii]	sp|P21997|SSGP_VOLCA	96.3	5e-20	Sulfated surface glycoprotein 185 OS=Volvox carteri PE=1 SV=1	Rv3876	73.6	9e-14	COG0455	ATPases involved in chromosome partitioning	K01115	3e-21	97.4	vcn:VOLCADRAFT_99471	phospholipase D [EC:3.1.4.4]	-	-	GO:0044464//cell part
CL165.Contig1_CS_265	1257	14	0.2502	--	--	--	--	--	--	--	--	--	--	--	--	--	--	--	--	--	--	-	-	-
CL165.Contig2_CS_265	975	4	0.0922	--	--	--	--	--	--	--	--	--	--	--	--	--	--	--	--	--	--	-	-	-
CL165.Contig3_CS_265	1463	225	3.4554	--	--	--	--	--	--	--	--	--	--	--	--	--	--	--	--	--	--	-	-	-
CL1650.Contig1_CS_265	247	110	10.0058	gi|298714149|emb|CBJ27330.1|	51.2	4e-06	RME1L2, RME1-like GTPase/ATPase without a C-terminal EH domain [Ectocarpus siliculosus]	--	--	--	--	--	--	--	--	--	--	--	--	--	--	-	-	-
CL1651.Contig1_CS_265	462	279	13.5681	--	--	--	--	sp|A8M746|IF2_SALAI	50.8	3e-06	Translation initiation factor IF-2 OS=Salinispora arenicola (strain CNS-205) GN=infB PE=3 SV=1	--	--	--	--	--	--	--	--	--	--	-	-	-
CL1652.Contig1_CS_265	864	50469	1312.4	gi|192910756|gb|ACF06486.1|	298	6e-80	60S ribosomal protein L11 [Elaeis guineensis] >gi|192910758|gb|ACF06487.1| 60S ribosomal protein L11 [Elaeis guineensis]	sp|P42794|RL112_ARATH	295	4e-79	60S ribosomal protein L11-2 OS=Arabidopsis thaliana GN=RPL11B PE=2 SV=2	SPBC17G9.10	253	2e-67	COG0094	Ribosomal protein L5	K02868	2e-80	296	rcu:RCOM_1250160	large subunit ribosomal protein L11e	GO:0010467//gene expression	GO:0003723//RNA binding;GO:0005198//structural molecule activity	GO:0043231//intracellular membrane-bounded organelle;GO:0015934//large ribosomal subunit
CL1653.Contig1_CS_265	761	84	2.48	--	--	--	--	--	--	--	--	--	--	--	--	--	--	--	--	--	--	-	-	-
CL1654.Contig1_CS_265	817	5	0.1375	gi|159491160|ref|XP_001703541.1|	58.2	1e-07	flagellar associated protein [Chlamydomonas reinhardtii] >gi|158280465|gb|EDP06223.1| flagellar associated protein [Chlamydomonas reinhardtii]	sp|P98088|MUC5A_HUMAN	55.5	4e-07	Mucin-5AC (Fragments) OS=Homo sapiens GN=MUC5AC PE=1 SV=3	--	--	--	--	--	--	--	--	--	--	-	-	-
CL1654.Contig2_CS_265	925	111	2.6961	gi|32488935|emb|CAE04516.1|	54.7	2e-06	OSJNBb0059K02.26 [Oryza sativa Japonica Group] >gi|38345898|emb|CAE03542.2| OSJNBa0060D06.8 [Oryza sativa Japonica Group]	sp|Q6ZRS2|SRCAP_HUMAN	57.8	1e-07	Helicase SRCAP OS=Homo sapiens GN=SRCAP PE=1 SV=3	--	--	--	--	--	--	--	--	--	--	-	-	-
CL1655.Contig1_CS_265	193	8	0.9313	--	--	--	--	--	--	--	--	--	--	--	--	--	--	--	--	--	--	-	-	-
CL1656.Contig1_CS_265	274	50	4.0999	--	--	--	--	--	--	--	--	--	--	--	--	--	--	--	--	--	--	-	-	-
CL1657.Contig1_CS_265	247	16	1.4554	--	--	--	--	--	--	--	--	--	--	--	--	--	--	--	--	--	--	-	-	-
CL1658.Contig1_CS_265	911	176	4.3406	gi|159483807|ref|XP_001699952.1|	55.1	1e-06	DnaJ-like protein [Chlamydomonas reinhardtii] >gi|158281894|gb|EDP07648.1| DnaJ-like protein [Chlamydomonas reinhardtii]	sp|P24856|ANP_NOTCO	51.2	1e-05	Ice-structuring glycoprotein (Fragment) OS=Notothenia coriiceps neglecta GN=afgp8 PE=1 SV=2	--	--	--	--	--	K14306	9e-09	58.5	vcn:VOLCADRAFT_105669	nuclear pore complex protein Nup62	-	-	-
CL1659.Contig1_CS_265	366	11	0.6753	--	--	--	--	--	--	--	--	--	--	--	--	--	--	--	--	--	--	-	-	-
CL166.Contig1_CS_265	475	383	18.1159	--	--	--	--	--	--	--	--	--	--	--	--	--	--	--	--	--	--	-	-	-
CL1660.Contig1_CS_265	499	6	0.2702	gi|297802738|ref|XP_002869253.1|	52	3e-06	hypothetical protein ARALYDRAFT_353556 [Arabidopsis lyrata subsp. lyrata] >gi|297315089|gb|EFH45512.1| hypothetical protein ARALYDRAFT_353556 [Arabidopsis lyrata subsp. lyrata]	--	--	--	--	--	--	--	--	--	--	--	--	--	--	-	-	-
CL1661.Contig1_CS_265	268	356	29.8449	--	--	--	--	--	--	--	--	--	--	--	--	--	--	--	--	--	--	-	-	-
CL1662.Contig1_CS_265	248	14	1.2683	--	--	--	--	--	--	--	--	--	--	--	--	--	--	--	--	--	--	-	-	-
CL1663.Contig1_CS_265	300	85	6.3658	--	--	--	--	--	--	--	--	--	--	--	--	--	--	--	--	--	--	-	-	-
CL1664.Contig1_CS_265	648	32	1.1095	--	--	--	--	--	--	--	--	--	--	--	--	--	--	--	--	--	--	-	-	-
CL1665.Contig1_CS_265	173	2	0.2597	--	--	--	--	--	--	--	--	--	--	--	--	--	--	--	--	--	--	-	-	-
CL1666.Contig1_CS_265	970	210	4.8641	gi|159469426|ref|XP_001692864.1|	41.2	3e-14	SNF2 family chromodomain-helicase [Chlamydomonas reinhardtii] >gi|158277666|gb|EDP03433.1| SNF2 family chromodomain-helicase [Chlamydomonas reinhardtii]	sp|P24856|ANP_NOTCO	50.8	4e-15	Ice-structuring glycoprotein (Fragment) OS=Notothenia coriiceps neglecta GN=afgp8 PE=1 SV=2	YKL032c	57.8	3e-08	COG5648	Chromatin-associated proteins containing the HMG domain	K14306	9e-14	47.8	vcn:VOLCADRAFT_105669	nuclear pore complex protein Nup62	-	GO:0005488//binding	-
CL1667.Contig1_CS_265	1253	3369	60.4095	gi|159487893|ref|XP_001701957.1|	54.3	3e-08	ATM/ATR-like kinase [Chlamydomonas reinhardtii] >gi|158281176|gb|EDP06932.1| ATM/ATR-like kinase [Chlamydomonas reinhardtii]	sp|O15405|TOX3_HUMAN	63.5	3e-09	TOX high mobility group box family member 3 OS=Homo sapiens GN=TOX3 PE=1 SV=2	YBR112c	55.8	1e-07	COG0457	FOG: TPR repeat	K08874	2e-09	54.3	cre:CHLREDRAFT_141477	transformation/transcription domain-associated protein	-	GO:0005488//binding	-
CL1668.Contig1_CS_265	393	88	5.0309	gi|148612407|gb|ABQ96119.1|	69.3	1e-11	alpha-gliadin [Aegilops tauschii]	sp|Q55F68|CYAD_DICDI	65.1	5e-15	Adenylate cyclase, terminal-differentiation specific OS=Dictyostelium discoideum GN=acrA PE=1 SV=1	YBR112c	57.4	6e-09	COG0457	FOG: TPR repeat	K04498	5e-10	60.5	cre:CHLREDRAFT_145462	E1A/CREB-binding protein [EC:2.3.1.48]	GO:0006810//transport;GO:0006259//DNA metabolic process	GO:0017111//nucleoside-triphosphatase activity;GO:0003676//nucleic acid binding;GO:0016892;GO:0015405//P-P-bond-hydrolysis-driven transmembrane transporter activity;GO:0032559//adenyl ribonucleotide binding	GO:0031224//intrinsic to membrane
CL1669.Contig1_CS_265	1550	582	8.4362	gi|302842827|ref|XP_002952956.1|	266	8e-70	eukaryotic translation initiation factor [Volvox carteri f. nagariensis] >gi|300261667|gb|EFJ45878.1| eukaryotic translation initiation factor [Volvox carteri f. nagariensis]	sp|O74965|EIF2A_SCHPO	125	1e-27	Eukaryotic translation initiation factor 2A OS=Schizosaccharomyces pombe (strain ATCC 38366 / 972) GN=SPBC4B4.04 PE=2 SV=1	SPBC4B4.04	125	3e-28	COG5354	Uncharacterized protein, contains Trp-Asp (WD) repeat	K15026	6e-71	266	vcn:VOLCADRAFT_105762	translation initiation factor 2A	-	GO:0003676//nucleic acid binding	-
CL167.Contig1_CS_265	308	479	34.9414	--	--	--	--	--	--	--	--	--	--	--	--	--	--	--	--	--	--	-	-	-
CL1670.Contig1_CS_265	263	23	1.9648	--	--	--	--	--	--	--	--	--	--	--	--	--	--	--	--	--	--	-	-	-
CL1672.Contig1_CS_265	254	4	0.3538	--	--	--	--	--	--	--	--	--	--	--	--	--	--	--	--	--	--	-	-	-
CL1673.Contig1_CS_265	629	166	5.9294	--	--	--	--	--	--	--	--	--	--	--	--	--	--	--	--	--	--	-	-	-
CL1674.Contig1_CS_265	475	39	1.8447	--	--	--	--	--	--	--	--	--	--	--	--	--	--	--	--	--	--	-	-	-
CL1675.Contig1_CS_265	444	13	0.6578	--	--	--	--	sp|Q62266|SPR1A_MOUSE	49.7	7e-06	Cornifin-A OS=Mus musculus GN=Sprr1a PE=2 SV=1	--	--	--	--	--	--	--	--	--	--	-	-	-
CL1676.Contig1_CS_265	259	429	37.2146	gi|302834708|ref|XP_002948916.1|	50.4	7e-06	hypothetical protein VOLCADRAFT_58884 [Volvox carteri f. nagariensis] >gi|300265661|gb|EFJ49851.1| hypothetical protein VOLCADRAFT_58884 [Volvox carteri f. nagariensis]	sp|Q54TK8|GEFP_DICDI	58.2	2e-08	Ras guanine nucleotide exchange factor P OS=Dictyostelium discoideum GN=gefP PE=2 SV=1	--	--	--	--	--	--	--	--	--	--	-	-	-
CL1677.Contig1_CS_265	182	81	9.9993	--	--	--	--	--	--	--	--	--	--	--	--	--	--	--	--	--	--	-	-	-
CL1678.Contig1_CS_265	1100	804	16.4217	--	--	--	--	--	--	--	--	--	--	--	--	--	--	--	--	--	--	-	-	-
CL1679.Contig1_CS_265	319	30	2.1129	--	--	--	--	--	--	--	--	--	--	--	--	--	--	--	--	--	--	-	-	-
CL168.Contig1_CS_265	210	25	2.6747	--	--	--	--	--	--	--	--	--	--	--	--	--	--	--	--	--	--	-	-	-
CL168.Contig2_CS_265	402	70	3.9123	--	--	--	--	--	--	--	--	--	--	--	--	--	--	--	--	--	--	-	-	-
CL168.Contig3_CS_265	348	19	1.2267	--	--	--	--	--	--	--	--	--	--	--	--	--	--	--	--	--	--	-	-	-
CL1680.Contig1_CS_265	234	417	40.0383	--	--	--	--	--	--	--	--	--	--	--	--	--	--	--	--	--	--	-	-	-
CL1681.Contig1_CS_265	345	12	0.7815	--	--	--	--	--	--	--	--	--	--	--	--	--	--	--	--	--	--	-	-	-
CL1682.Contig1_CS_265	912	278	6.8487	--	--	--	--	--	--	--	--	--	--	--	--	--	--	--	--	--	--	-	-	-
CL1683.Contig1_CS_265	1224	341	6.2593	gi|302840541|ref|XP_002951826.1|	139	8e-32	3'5'-cyclic nucleotide phosphodiesterase [Volvox carteri f. nagariensis] >gi|300263074|gb|EFJ47277.1| 3'5'-cyclic nucleotide phosphodiesterase [Volvox carteri f. nagariensis]	sp|Q61409|PDE3B_MOUSE	82	8e-15	cGMP-inhibited 3',5'-cyclic phosphodiesterase B OS=Mus musculus GN=Pde3b PE=1 SV=2	--	--	--	--	--	K13755	8e-33	139	vcn:VOLCADRAFT_59941	calcium/calmodulin-dependent 3',5'-cyclic nucleotide phosphodiesterase [EC:3.1.4.17]	-	GO:0004112//cyclic-nucleotide phosphodiesterase activity	-
CL1684.Contig1_CS_265	372	33	1.9931	--	--	--	--	--	--	--	--	--	--	--	--	--	--	--	--	--	--	-	-	-
CL1685.Contig1_CS_265	460	69	3.3701	gi|115469236|ref|NP_001058217.1|	71.2	4e-12	Os06g0649500 [Oryza sativa Japonica Group] >gi|113596257|dbj|BAF20131.1| Os06g0649500 [Oryza sativa Japonica Group]	sp|Q00808|HETE1_PODAN	90.1	5e-18	Vegetative incompatibility protein HET-E-1 OS=Podospora anserina (strain S / DSM 980 / FGSC 10383) GN=HET-E1 PE=4 SV=1	all0438_2	79.7	2e-15	COG2319	FOG: WD40 repeat	K03130	4e-13	71.2	osa:4341679	transcription initiation factor TFIID subunit 5	-	-	-
CL1686.Contig1_CS_265	538	230	9.6051	--	--	--	--	--	--	--	--	--	--	--	--	--	--	--	--	--	--	-	-	-
CL1687.Contig1_CS_265	336	21	1.4042	--	--	--	--	--	--	--	--	--	--	--	--	--	--	--	--	--	--	-	-	-
CL1688.Contig1_CS_265	373	107	6.4451	gi|156144636|gb|ABU52967.1|	80.5	6e-15	hypothetical protein [Dunaliella viridis]	--	--	--	--	--	--	--	--	--	--	--	--	--	--	-	GO:0005488//binding	-
CL1689.Contig1_CS_265	382	18	1.0587	--	--	--	--	--	--	--	--	--	--	--	--	--	--	--	--	--	--	-	-	-
CL1689.Contig2_CS_265	495	425	19.2903	--	--	--	--	--	--	--	--	--	--	--	--	--	--	--	--	--	--	-	-	-
CL169.Contig1_CS_265	314	469	33.5582	--	--	--	--	--	--	--	--	--	--	--	--	--	--	--	--	--	--	-	-	-
CL169.Contig2_CS_265	297	253	19.139	--	--	--	--	--	--	--	--	--	--	--	--	--	--	--	--	--	--	-	-	-
CL1690.Contig1_CS_265	172	7	0.9144	--	--	--	--	--	--	--	--	--	--	--	--	--	--	--	--	--	--	-	-	-
CL1691.Contig1_CS_265	215	3	0.3135	--	--	--	--	--	--	--	--	--	--	--	--	--	--	--	--	--	--	-	-	-
CL1692.Contig1_CS_265	903	90	2.2393	gi|302854479|ref|XP_002958747.1|	57.8	2e-07	hypothetical protein VOLCADRAFT_108284 [Volvox carteri f. nagariensis] >gi|300255922|gb|EFJ40203.1| hypothetical protein VOLCADRAFT_108284 [Volvox carteri f. nagariensis]	--	--	--	--	--	--	--	--	--	K14809	1e-08	57.8	vcn:VOLCADRAFT_108284	ATP-dependent RNA helicase DDX55/SPB4 [EC:3.6.4.13]	-	GO:0005488//binding;GO:0003824//catalytic activity	-
CL1692.Contig2_CS_265	944	30	0.714	--	--	--	--	--	--	--	--	--	--	--	--	--	K14809	2e-06	50.8	vcn:VOLCADRAFT_108284	ATP-dependent RNA helicase DDX55/SPB4 [EC:3.6.4.13]	-	-	-
CL1693.Contig1_CS_265	860	9	0.2351	--	--	--	--	--	--	--	--	--	--	--	--	--	--	--	--	--	--	-	-	-
CL1694.Contig1_CS_265	231	127	12.3523	gi|302838460|ref|XP_002950788.1|	89.7	1e-17	hypothetical protein VOLCADRAFT_120923 [Volvox carteri f. nagariensis] >gi|300263905|gb|EFJ48103.1| hypothetical protein VOLCADRAFT_120923 [Volvox carteri f. nagariensis]	--	--	--	--	--	--	--	--	--	K05019	6e-19	89.7	vcn:VOLCADRAFT_120923	chloride channel, nucleotide-sensitive, 1A	-	-	-
CL1695.Contig1_CS_265	217	88	9.1113	--	--	--	--	--	--	--	--	--	--	--	--	--	--	--	--	--	--	-	-	-
CL1696.Contig1_CS_265	257	8	0.6994	--	--	--	--	--	--	--	--	--	--	--	--	--	--	--	--	--	--	-	-	-
CL1697.Contig1_CS_265	1130	48	0.9544	gi|115456357|ref|NP_001051779.1|	71.6	2e-11	Os03g0829000 [Oryza sativa Japonica Group] >gi|113550250|dbj|BAF13693.1| Os03g0829000 [Oryza sativa Japonica Group]	sp|O58377|Y643_PYRHO	84.7	1e-15	Uncharacterized protein PH0643 OS=Pyrococcus horikoshii (strain ATCC 700860 / DSM 12428 / JCM 9974 / NBRC 100139 / OT-3) GN=PH0643 PE=3 SV=1	PH0643	84.7	3e-16	COG0179	2-keto-4-pentenoate hydratase/2-oxohepta-3-ene-1,7-dioic acid hydratase (catechol pathway)	--	--	--	--	--	-	GO:0003824//catalytic activity	-
CL1698.Contig1_CS_265	283	3	0.2382	--	--	--	--	--	--	--	--	--	--	--	--	--	--	--	--	--	--	-	-	-
CL1699.Contig1_CS_265	233	42	4.0499	gi|226532237|ref|NP_001148971.1|	75.1	3e-13	LOC100282591 [Zea mays] >gi|195623704|gb|ACG33682.1| notchless-like protein [Zea mays]	sp|Q00808|HETE1_PODAN	85.1	1e-16	Vegetative incompatibility protein HET-E-1 OS=Podospora anserina (strain S / DSM 980 / FGSC 10383) GN=HET-E1 PE=4 SV=1	all0284_3	68.6	3e-12	COG2319	FOG: WD40 repeat	K14855	1e-14	75.1	zma:100282591	ribosome assembly protein 4	-	GO:0004672//protein kinase activity	-
CL17.Contig1_CS_265	588	0	0	--	--	--	--	--	--	--	--	--	--	--	--	--	--	--	--	--	--	-	-	-
CL17.Contig2_CS_265	795	0	0	--	--	--	--	--	--	--	--	--	--	--	--	--	--	--	--	--	--	-	-	-
CL17.Contig3_CS_265	1026	207	4.5329	--	--	--	--	--	--	--	--	--	--	--	--	--	--	--	--	--	--	-	-	-
CL17.Contig4_CS_265	984	61	1.3928	--	--	--	--	--	--	--	--	--	--	--	--	--	--	--	--	--	--	-	-	-
CL17.Contig5_CS_265	1073	16	0.335	--	--	--	--	--	--	--	--	--	--	--	--	--	--	--	--	--	--	-	-	-
CL17.Contig6_CS_265	1068	96	2.0196	--	--	--	--	--	--	--	--	--	--	--	--	--	--	--	--	--	--	-	-	-
CL17.Contig7_CS_265	1296	84	1.4562	--	--	--	--	--	--	--	--	--	--	--	--	--	--	--	--	--	--	-	-	-
CL17.Contig8_CS_265	1280	0	0	--	--	--	--	--	--	--	--	--	--	--	--	--	--	--	--	--	--	-	-	-
CL170.Contig1_CS_265	352	0	0	--	--	--	--	--	--	--	--	--	--	--	--	--	--	--	--	--	--	-	-	-
CL170.Contig2_CS_265	506	16	0.7104	--	--	--	--	--	--	--	--	--	--	--	--	--	--	--	--	--	--	-	-	-
CL1700.Contig1_CS_265	260	76	6.5674	--	--	--	--	--	--	--	--	--	--	--	--	--	--	--	--	--	--	-	-	-
CL1701.Contig1_CS_265	157	23	3.2914	gi|302842130|ref|XP_002952609.1|	53.5	8e-07	Kif17 kinesin [Volvox carteri f. nagariensis] >gi|300262248|gb|EFJ46456.1| Kif17 kinesin [Volvox carteri f. nagariensis]	--	--	--	--	--	--	--	--	--	--	--	--	--	--	-	-	-
CL1702.Contig1_CS_265	167	20	2.6907	--	--	--	--	--	--	--	--	--	--	--	--	--	--	--	--	--	--	-	-	-
CL1704.Contig1_CS_265	1199	944	17.6892	gi|159482348|ref|XP_001699233.1|	99.8	7e-20	hypothetical protein CHLREDRAFT_177897 [Chlamydomonas reinhardtii] >gi|158273080|gb|EDO98873.1| predicted protein [Chlamydomonas reinhardtii]	sp|Q75JC9|Y8484_DICDI	63.9	2e-09	Uncharacterized protein DDB_G0271670 OS=Dictyostelium discoideum GN=DDB_G0271670 PE=4 SV=1	--	--	--	--	--	K13281	8e-06	49.3	vcn:VOLCADRAFT_116697	UV DNA damage endonuclease [EC:3.-.-.-]	-	-	-
CL1705.Contig1_CS_265	846	383	10.1715	gi|159476312|ref|XP_001696255.1|	182	4e-45	hypothetical protein CHLREDRAFT_142180 [Chlamydomonas reinhardtii] >gi|158282480|gb|EDP08232.1| predicted protein [Chlamydomonas reinhardtii]	--	--	--	--	--	--	--	--	--	--	--	--	--	--	-	-	-
CL1706.Contig1_CS_265	1410	157	2.5017	gi|297803098|ref|XP_002869433.1|	123	6e-27	kinase family protein [Arabidopsis lyrata subsp. lyrata] >gi|297315269|gb|EFH45692.1| kinase family protein [Arabidopsis lyrata subsp. lyrata]	sp|Q54S77|VPS15_DICDI	103	2e-21	Probable serine/threonine-protein kinase vps15 OS=Dictyostelium discoideum GN=vps15 PE=3 SV=1	--	--	--	--	--	K08333	1e-32	138	ppp:PHYPADRAFT_144257	phosphoinositide-3-kinase, regulatory subunit 4, p150 [EC:2.7.11.1]	-	GO:0016301//kinase activity	-
CL1707.Contig1_CS_265	2047	1360	14.9271	gi|301090036|ref|XP_002895253.1|	85.5	3e-15	DNA-directed RNA polymerase II largest subunit [Phytophthora infestans T30-4] >gi|262101000|gb|EEY59052.1| DNA-directed RNA polymerase II largest subunit [Phytophthora infestans T30-4]	sp|Q02817|MUC2_HUMAN	85.9	1e-15	Mucin-2 OS=Homo sapiens GN=MUC2 PE=1 SV=2	CC3441	63.2	2e-09	COG2267	Lysophospholipase	K01115	1e-15	82.8	vcn:VOLCADRAFT_99471	phospholipase D [EC:3.1.4.4]	-	-	-
CL1708.Contig1_CS_265	894	0	0	--	--	--	--	--	--	--	--	--	--	--	--	--	--	--	--	--	--	-	-	-
CL1709.Contig1_CS_265	2115	22254	236.403	gi|290465235|gb|ADD25038.1|	1053	0	phosphoglucomutase 1 [Dunaliella salina]	sp|Q9SM59|PGMP_PEA	714	0	Phosphoglucomutase, chloroplastic OS=Pisum sativum GN=PGMP PE=2 SV=1	BMEI1886	577	3e-164	COG0033	Phosphoglucomutase	K01835	0	863	cre:CHLREDRAFT_81483	phosphoglucomutase [EC:5.4.2.2]	GO:0019318//hexose metabolic process	GO:0046872//metal ion binding;GO:0016868//intramolecular transferase activity, phosphotransferases	GO:0009536//plastid
CL171.Contig1_CS_265	871	652	16.8184	--	--	--	--	--	--	--	--	--	--	--	--	--	--	--	--	--	--	-	-	-
CL1710.Contig1_CS_265	1051	564	12.0568	--	--	--	--	--	--	--	--	--	--	--	--	--	--	--	--	--	--	-	-	-
CL1711.Contig1_CS_265	1149	41	0.8017	gi|302848850|ref|XP_002955956.1|	78.6	2e-13	hypothetical protein VOLCADRAFT_119243 [Volvox carteri f. nagariensis] >gi|300258682|gb|EFJ42916.1| hypothetical protein VOLCADRAFT_119243 [Volvox carteri f. nagariensis]	sp|B4JQ42|AFF4_DROGR	57	3e-07	AF4/FMR2 family member 4 OS=Drosophila grimshawi GN=lilli PE=3 SV=1	--	--	--	--	--	--	--	--	--	--	-	-	-
CL1712.Contig1_CS_265	1890	14411	171.312	--	--	--	--	--	--	--	--	--	--	--	--	--	--	--	--	--	--	-	-	-
CL1713.Contig1_CS_265	990	949	21.5371	--	--	--	--	--	--	--	--	--	--	--	--	--	--	--	--	--	--	-	-	-
CL1714.Contig1_CS_265	1088	210	4.3366	gi|159468484|ref|XP_001692404.1|	122	9e-27	3',5'-cyclic-nucleotide phosphodiesterase [Chlamydomonas reinhardtii] >gi|158278117|gb|EDP03882.1| 3',5'-cyclic-nucleotide phosphodiesterase [Chlamydomonas reinhardtii]	sp|P14270|PDE4D_RAT	95.9	5e-19	cAMP-specific 3',5'-cyclic phosphodiesterase 4D OS=Rattus norvegicus GN=Pde4d PE=1 SV=4	--	--	--	--	--	K01120	6e-28	122	cre:CHLREDRAFT_101278	3',5'-cyclic-nucleotide phosphodiesterase [EC:3.1.4.17]	-	GO:0016787//hydrolase activity	-
CL1715.Contig1_CS_265	1973	678	7.7207	gi|159462678|ref|XP_001689569.1|	421	1e-116	DegP-type protease [Chlamydomonas reinhardtii] >gi|158283557|gb|EDP09307.1| DegP-type protease [Chlamydomonas reinhardtii]	sp|Q9LU10|DEGP8_ARATH	353	2e-96	Protease Do-like 8, chloroplastic OS=Arabidopsis thaliana GN=DEGP8 PE=1 SV=1	TP0773	184	6e-46	COG0265	Trypsin-like serine proteases, typically periplasmic, contain C-terminal PDZ domain	K01362	3e-97	353	ath:AT5G39830	[EC:3.4.21.-]	GO:0009765//photosynthesis, light harvesting;GO:0019538//protein metabolic process	GO:0070011//peptidase activity, acting on L-amino acid peptides	GO:0044436;GO:0009534//chloroplast thylakoid
CL1716.Contig1_CS_265	1881	1393	16.6386	gi|299471718|emb|CBN76939.1|	56.6	1e-06	hypothetical protein Esi_0024_0072 [Ectocarpus siliculosus]	sp|Q5XGT8|SP8_XENLA	55.8	1e-06	Transcription factor Sp8 OS=Xenopus laevis GN=sp8 PE=2 SV=1	--	--	--	--	--	--	--	--	--	--	-	-	-
CL1717.Contig1_CS_265	902	8685	216.331	gi|154425144|emb|CAL91937.1|	55.5	1e-06	cell wall glycoprotein GP2 precursor [Chlamydomonas reinhardtii] >gi|163913935|emb|CAM06928.2| cell wall glycoprotein GP2 [Chlamydomonas reinhardtii]	sp|Q96S59|RANB9_HUMAN	54.3	1e-06	Ran-binding protein 9 OS=Homo sapiens GN=RANBP9 PE=1 SV=1	--	--	--	--	--	--	--	--	--	--	-	-	-
CL1718.Contig1_CS_265	656	17	0.5822	--	--	--	--	--	--	--	--	--	--	--	--	--	--	--	--	--	--	-	-	-
CL1719.Contig1_CS_265	997	136	3.0648	--	--	--	--	sp|Q54T18|VPS36_DICDI	56.6	3e-07	Vacuolar protein-sorting-associated protein 36 OS=Dictyostelium discoideum GN=vps36 PE=3 SV=1	--	--	--	--	--	--	--	--	--	--	-	-	-
CL172.Contig1_CS_265	535	596	25.0293	--	--	--	--	--	--	--	--	--	--	--	--	--	--	--	--	--	--	-	-	-
CL172.Contig2_CS_265	526	148	6.3217	--	--	--	--	--	--	--	--	--	--	--	--	--	--	--	--	--	--	-	-	-
CL1720.Contig1_CS_265	1660	1471	19.9095	gi|302846543|ref|XP_002954808.1|	452	1e-126	splicing factor U2AF, large subunit [Volvox carteri f. nagariensis] >gi|300259991|gb|EFJ44214.1| splicing factor U2AF, large subunit [Volvox carteri f. nagariensis]	sp|Q8L716|U2A2B_ARATH	413	2e-114	Splicing factor U2af large subunit B OS=Arabidopsis thaliana GN=U2AF65B PE=2 SV=2	HP0827	57	1e-07	COG0724	RNA-binding proteins (RRM domain)	K12837	6e-127	452	vcn:VOLCADRAFT_82970	splicing factor U2AF 65 kDa subunit	-	-	-
CL1721.Contig1_CS_265	1685	631	8.4137	gi|323448588|gb|EGB04485.1|	60.5	7e-08	expressed protein [Aureococcus anophagefferens]	sp|Q55CW2|SAMKC_DICDI	65.1	2e-09	Probable serine/threonine-protein kinase samkC OS=Dictyostelium discoideum GN=samkC PE=3 SV=2	DR2133	62.8	2e-09	COG4372	Uncharacterized protein conserved in bacteria with the myosin-like domain	K08874	3e-07	54.7	cre:CHLREDRAFT_141477	transformation/transcription domain-associated protein	GO:0008152//metabolic process	-	-
CL1722.Contig1_CS_265	853	1254	33.0297	gi|308812598|ref|XP_003083606.1|	91.3	2e-17	Soluble Starch synthase III (IC) [Ostreococcus tauri] >gi|116055487|emb|CAL58155.1| Soluble Starch synthase III (IC) [Ostreococcus tauri]	sp|P19934|TOLA_ECOLI	103	2e-21	Protein tolA OS=Escherichia coli (strain K12) GN=tolA PE=1 SV=1	tolA	103	4e-22	COG3064	Membrane protein involved in colicin uptake	K13118	5e-17	85.9	cre:CHLREDRAFT_17930	protein DGCR14	GO:0044238//primary metabolic process;GO:0044260	GO:0016740//transferase activity	-
CL1723.Contig1_CS_265	1242	532	9.6238	gi|159488697|ref|XP_001702339.1|	137	4e-31	3',5'-cyclic-nucleotide phosphodiesterase [Chlamydomonas reinhardtii] >gi|158271133|gb|EDO96959.1| 3',5'-cyclic-nucleotide phosphodiesterase [Chlamydomonas reinhardtii]	sp|Q86H13|PDE4_DICDI	93.2	4e-18	cAMP-specific 3',5'-cAMP phosphodiesterase 4 OS=Dictyostelium discoideum GN=Pde4 PE=1 SV=2	--	--	--	--	--	K13755	1e-31	134	vcn:VOLCADRAFT_64696	calcium/calmodulin-dependent 3',5'-cyclic nucleotide phosphodiesterase [EC:3.1.4.17]	-	GO:0016787//hydrolase activity	-
CL1724.Contig1_CS_265	2148	356	3.7237	gi|18958493|gb|AAL82615.1|AF476961_1	61.6	4e-08	HMW glutenin subunit [Aegilops umbellulata]	sp|Q8IWN7|RP1L1_HUMAN	62.4	1e-08	Retinitis pigmentosa 1-like 1 protein OS=Homo sapiens GN=RP1L1 PE=1 SV=4	--	--	--	--	--	K10841	1e-08	59.7	cre:CHLREDRAFT_7539	DNA excision repair protein ERCC-6	-	-	-
CL1725.Contig1_CS_265	2114	1126	11.9671	--	--	--	--	--	--	--	--	--	--	--	--	--	--	--	--	--	--	-	-	-
CL1726.Contig1_CS_265	721	701	21.8443	gi|70905107|gb|AAZ14079.1|	56.2	4e-07	At2g28840 [Arabidopsis thaliana]	sp|O15084|ANR28_HUMAN	57	1e-07	Serine/threonine-protein phosphatase 6 regulatory ankyrin repeat subunit A OS=Homo sapiens GN=ANKRD28 PE=1 SV=5	--	--	--	--	--	--	--	--	--	--	-	-	-
CL1727.Contig1_CS_265	1840	40	0.4884	gi|301104717|ref|XP_002901443.1|	55.8	2e-06	glycoside hydrolase, putative [Phytophthora infestans T30-4] >gi|262100918|gb|EEY58970.1| glycoside hydrolase, putative [Phytophthora infestans T30-4]	sp|Q8BTI8|SRRM2_MOUSE	59.3	9e-08	Serine/arginine repetitive matrix protein 2 OS=Mus musculus GN=Srrm2 PE=1 SV=3	--	--	--	--	--	--	--	--	--	--	-	-	-
CL1728.Contig1_CS_265	1167	341	6.5651	--	--	--	--	--	--	--	--	--	--	--	--	--	--	--	--	--	--	-	-	-
CL1729.Contig1_CS_265	882	114	2.904	gi|159481718|ref|XP_001698925.1|	261	9e-69	CAX family of cation antiporters, membrane protein [Chlamydomonas reinhardtii] >gi|158273417|gb|EDO99207.1| CAX family of cation antiporters, membrane protein [Chlamydomonas reinhardtii]	sp|Q925Q3|NCKX6_MOUSE	85.1	6e-16	Sodium/potassium/calcium exchanger 6 OS=Mus musculus GN=Slc24a6 PE=2 SV=2	SPAC3A12.06c	74.7	2e-13	COG0530	Ca2+/Na+ antiporter	K13754	2e-71	266	vcn:VOLCADRAFT_93618	solute carrier family 24 (sodium/potassium/calcium exchanger), member 6	-	-	GO:0044464//cell part
CL173.Contig1_CS_265	687	161	5.2653	--	--	--	--	--	--	--	--	--	--	--	--	--	--	--	--	--	--	-	-	-
CL173.Contig2_CS_265	845	549	14.5973	gi|302849252|ref|XP_002956156.1|	42.7	7e-06	hypothetical protein VOLCADRAFT_97112 [Volvox carteri f. nagariensis] >gi|300258459|gb|EFJ42695.1| hypothetical protein VOLCADRAFT_97112 [Volvox carteri f. nagariensis]	--	--	--	--	--	--	--	--	--	--	--	--	--	--	-	-	-
CL1730.Contig1_CS_265	861	614	16.0222	gi|226497910|ref|NP_001149845.1|	111	1e-23	LOC100283473 [Zea mays]	sp|Q8LB60|CCU31_ARATH	108	4e-23	Cyclin-U3-1 OS=Arabidopsis thaliana GN=CYCU3-1 PE=1 SV=2	--	--	--	--	--	--	--	--	--	--	-	-	-
CL1731.Contig1_CS_265	1590	2626	37.1068	gi|240255813|ref|NP_193091.5|	224	4e-57	triacylglycerol lipase [Arabidopsis thaliana] >gi|332657892|gb|AEE83292.1| triacylglycerol lipase [Arabidopsis thaliana]	sp|Q0CBM7|FAEA_ASPTN	87.8	2e-16	Probable feruloyl esterase A OS=Aspergillus terreus (strain NIH 2624 / FGSC A1156) GN=faeA PE=3 SV=1	sll0482	69.3	2e-11	COG3675	Predicted lipase	K01058	2e-11	68.2	pop:POPTR_918082	phospholipase A1 [EC:3.1.1.32]	-	-	-
CL1732.Contig1_CS_265	1030	1071	23.3619	gi|159485966|ref|XP_001701015.1|	128	1e-28	heat shock protein 22A [Chlamydomonas reinhardtii] >gi|123560|sp|P12811.1|HS22C_CHLRE RecName: Full=Heat shock 22 kDa protein, chloroplastic >gi|158281514|gb|EDP07269.1| heat shock protein 22A [Chlamydomonas reinhardtii]	sp|P12811|HS22C_CHLRE	128	6e-29	Heat shock 22 kDa protein, chloroplastic OS=Chlamydomonas reinhardtii PE=2 SV=1	SMa1118	79	1e-14	COG0071	Molecular chaperone (small heat shock protein)	K13993	8e-30	128	cre:CHLREDRAFT_134508	HSP20 family protein	-	-	-
CL1733.Contig1_CS_265	1462	785	12.0636	gi|159469921|ref|XP_001693108.1|	528	1e-149	succinyl-coa ligase alpha chain [Chlamydomonas reinhardtii] >gi|159469923|ref|XP_001693109.1| succinyl-CoA ligase [Chlamydomonas reinhardtii] >gi|158277366|gb|EDP03134.1| succinyl-coa ligase alpha chain [Chlamydomonas reinhardtii] >gi|158277367|gb|EDP03135.1| succinyl-CoA ligase [Chlamydomonas reinhardtii]	sp|Q6ZL94|SUCA_ORYSJ	486	2e-136	Probable succinyl-CoA ligase [ADP-forming] subunit alpha, mitochondrial OS=Oryza sativa subsp. japonica GN=Os07g0577700 PE=1 SV=1	RP432	411	1e-114	COG0074	Succinyl-CoA synthetase, alpha subunit	K01899	4e-150	528	cre:CHLREDRAFT_196570	succinyl-CoA synthetase alpha subunit [EC:6.2.1.4 6.2.1.5]	-	-	-
CL1733.Contig2_CS_265	1562	619	8.9036	gi|159469921|ref|XP_001693108.1|	528	1e-148	succinyl-coa ligase alpha chain [Chlamydomonas reinhardtii] >gi|159469923|ref|XP_001693109.1| succinyl-CoA ligase [Chlamydomonas reinhardtii] >gi|158277366|gb|EDP03134.1| succinyl-coa ligase alpha chain [Chlamydomonas reinhardtii] >gi|158277367|gb|EDP03135.1| succinyl-CoA ligase [Chlamydomonas reinhardtii]	sp|Q6ZL94|SUCA_ORYSJ	486	2e-136	Probable succinyl-CoA ligase [ADP-forming] subunit alpha, mitochondrial OS=Oryza sativa subsp. japonica GN=Os07g0577700 PE=1 SV=1	RP432	411	1e-114	COG0074	Succinyl-CoA synthetase, alpha subunit	K01899	8e-150	528	cre:CHLREDRAFT_196570	succinyl-CoA synthetase alpha subunit [EC:6.2.1.4 6.2.1.5]	-	-	-
CL1734.Contig1_CS_265	994	407	9.1995	--	--	--	--	--	--	--	--	--	--	--	--	--	--	--	--	--	--	-	-	-
CL1735.Contig1_CS_265	1362	347	5.7241	gi|159488256|ref|XP_001702133.1|	61.2	3e-08	RWP-RK transcription factor [Chlamydomonas reinhardtii] >gi|158271402|gb|EDO97222.1| RWP-RK transcription factor [Chlamydomonas reinhardtii]	sp|Q9SN46|LRX5_ARATH	53.1	5e-06	Leucine-rich repeat extensin-like protein 5 OS=Arabidopsis thaliana GN=LRX5 PE=2 SV=2	--	--	--	--	--	K09506	4e-07	53.9	cre:CHLREDRAFT_17550	DnaJ homolog subfamily A member 5	-	-	-
CL1736.Contig1_CS_265	1265	64	1.1367	gi|159478845|ref|XP_001697511.1|	56.6	7e-07	chromodomain-helicase-DNA-binding protein [Chlamydomonas reinhardtii] >gi|158274390|gb|EDP00173.1| chromodomain-helicase-DNA-binding protein [Chlamydomonas reinhardtii]	--	--	--	--	--	--	--	--	--	K14437	5e-08	56.6	cre:CHLREDRAFT_150334	chromodomain-helicase-DNA-binding protein 7 [EC:3.6.4.12]	-	GO:0005488//binding	-
CL1737.Contig1_CS_265	1389	400	6.4701	gi|30681377|ref|NP_179732.2|	367	1e-100	xylulose kinase-1 [Arabidopsis thaliana] >gi|51969456|dbj|BAD43420.1| xylulose kinase like protein [Arabidopsis thaliana] >gi|330252072|gb|AEC07166.1| xylulose kinase-1 [Arabidopsis thaliana]	sp|Q5KYP6|ARAB_GEOKA	53.9	3e-06	Ribulokinase OS=Geobacillus kaustophilus GN=araB PE=3 SV=1	slr1420	338	2e-92	COG1070	Sugar (pentulose and hexulose) kinases	--	--	--	--	--	-	-	-
CL1738.Contig1_CS_265	1078	1344	28.0115	--	--	--	--	--	--	--	--	--	--	--	--	--	--	--	--	--	--	-	-	-
CL1739.Contig1_CS_265	838	332	8.9012	--	--	--	--	--	--	--	--	--	--	--	--	--	--	--	--	--	--	-	-	-
CL174.Contig1_CS_265	689	0	0	--	--	--	--	--	--	--	--	--	--	--	--	--	--	--	--	--	--	-	-	-
CL174.Contig2_CS_265	324	4	0.2774	--	--	--	--	--	--	--	--	--	--	--	--	--	--	--	--	--	--	-	-	-
CL174.Contig3_CS_265	827	12	0.326	--	--	--	--	--	--	--	--	--	--	--	--	--	--	--	--	--	--	-	-	-
CL1740.Contig1_CS_265	1379	965	15.7224	--	--	--	--	--	--	--	--	--	--	--	--	--	--	--	--	--	--	-	-	-
CL1741.Contig1_CS_265	1089	892	18.4032	gi|307103221|gb|EFN51483.1|	102	7e-21	expressed protein [Chlorella variabilis]	sp|Q01033|VG48_SHV21	84.7	1e-15	Uncharacterized gene 48 protein OS=Saimiriine herpesvirus 2 (strain 11) GN=48 PE=3 SV=1	YDR170c	58.2	3e-08	COG5307	SEC7 domain proteins	K02331	5e-47	186	vcn:VOLCADRAFT_100034	DNA polymerase phi subunit [EC:2.7.7.7]	-	-	-
CL1742.Contig1_CS_265	1057	696	14.7941	gi|18417453|ref|NP_567832.1|	79.3	8e-14	uncharacterized protein [Arabidopsis thaliana] >gi|98961001|gb|ABF58984.1| At4g29735 [Arabidopsis thaliana] >gi|332660267|gb|AEE85667.1| uncharacterized protein [Arabidopsis thaliana]	sp|Q965T1|U197_CAEEL	72.4	5e-12	UPF0197 transmembrane protein Y57E12AM.1 OS=Caenorhabditis elegans GN=Y57E12AM.1 PE=2 SV=1	--	--	--	--	--	--	--	--	--	--	-	-	GO:0031410//cytoplasmic vesicle
CL1743.Contig1_CS_265	1551	1381	20.005	gi|159467413|ref|XP_001691886.1|	525	1e-148	DNA-directed RNA polymerase II, largest subunit [Chlamydomonas reinhardtii] >gi|158278613|gb|EDP04376.1| DNA-directed RNA polymerase II, largest subunit [Chlamydomonas reinhardtii]	sp|P18616|RPB1_ARATH	473	2e-132	DNA-directed RNA polymerase II subunit RPB1 OS=Arabidopsis thaliana GN=RPB205 PE=1 SV=3	SPBC28F2.12	404	3e-112	COG0086	DNA-directed RNA polymerase, beta' subunit/160 kD subunit	K03006	5e-149	525	cre:CHLREDRAFT_196948	DNA-directed RNA polymerase II subunit RPB1 [EC:2.7.7.6]	-	-	-
CL1744.Contig1_CS_265	602	20	0.7464	gi|308803368|ref|XP_003078997.1|	54.7	8e-07	Meltrins, fertilins and related Zn-dependent metalloproteinases of the ADAMs family (ISS) [Ostreococcus tauri] >gi|116057450|emb|CAL51877.1| Meltrins, fertilins and related Zn-dependent metalloproteinases of the ADAMs family (ISS) [Ostreococcus tauri]	sp|A2APV2|FMNL2_MOUSE	55.5	3e-07	Formin-like protein 2 OS=Mus musculus GN=Fmnl2 PE=2 SV=2	--	--	--	--	--	K01115	4e-06	48.9	vcn:VOLCADRAFT_99471	phospholipase D [EC:3.1.4.4]	GO:0009987//cellular process;GO:0044238//primary metabolic process;GO:0043170	GO:0005488//binding;GO:0016787//hydrolase activity	-
CL1745.Contig1_CS_265	1417	384	6.0886	gi|307106645|gb|EFN54890.1|	94.7	3e-18	hypothetical protein CHLNCDRAFT_135008 [Chlorella variabilis]	--	--	--	--	--	--	--	--	--	--	--	--	--	--	-	-	-
CL1746.Contig1_CS_265	909	1237	30.5746	gi|132449787|gb|ABO33637.1|	53.1	5e-06	auxin response factor [Solanum lycopersicum]	sp|Q924H2|MED15_MOUSE	52.4	4e-06	Mediator of RNA polymerase II transcription subunit 15 OS=Mus musculus GN=Med15 PE=2 SV=2	--	--	--	--	--	--	--	--	--	--	-	-	-
CL1747.Contig1_CS_265	1199	1206	22.5987	gi|255087466|ref|XP_002505656.1|	146	7e-34	haemolysin-iii related expressed protein [Micromonas sp. RCC299] >gi|226520926|gb|ACO66914.1| haemolysin-iii related expressed protein [Micromonas sp. RCC299]	sp|Q94177|ADRL_CAEEL	71.6	1e-11	Progestin and adipoq receptor-like protein 1 OS=Caenorhabditis elegans GN=paqr-1 PE=2 SV=2	--	--	--	--	--	K07297	1e-42	171	cre:CHLREDRAFT_128250	adiponectin receptor	GO:0010033//response to organic substance	-	GO:0044464//cell part
CL1748.Contig1_CS_265	1122	327	6.548	gi|60678627|gb|AAX33674.1|	97.4	3e-19	plus agglutinin [Chlamydomonas incerta]	sp|Q9FPQ6|GP1_CHLRE	87.4	2e-16	Vegetative cell wall protein gp1 OS=Chlamydomonas reinhardtii GN=GP1 PE=2 SV=1	SPBC28F2.12	54.7	3e-07	COG0086	DNA-directed RNA polymerase, beta' subunit/160 kD subunit	K01115	8e-15	79	vcn:VOLCADRAFT_99471	phospholipase D [EC:3.1.4.4]	-	-	-
CL1749.Contig1_CS_265	1698	0	0	gi|224004030|ref|XP_002295666.1|	55.5	2e-06	predicted protein [Thalassiosira pseudonana CCMP1335] >gi|209585698|gb|ACI64383.1| predicted protein [Thalassiosira pseudonana CCMP1335]	sp|P08640|MUC1_YEAST	56.2	7e-07	Flocculation protein FLO11 OS=Saccharomyces cerevisiae (strain ATCC 204508 / S288c) GN=MUC1 PE=1 SV=2	--	--	--	--	--	--	--	--	--	--	-	-	-
CL175.Contig1_CS_265	336	9	0.6018	--	--	--	--	--	--	--	--	--	--	--	--	--	--	--	--	--	--	-	-	-
CL175.Contig2_CS_265	741	188	5.7003	--	--	--	--	--	--	--	--	--	--	--	--	--	--	--	--	--	--	-	-	-
CL1750.Contig1_CS_265	631	39	1.3886	--	--	--	--	--	--	--	--	--	--	--	--	--	--	--	--	--	--	-	-	-
CL1751.Contig1_CS_265	1159	429	8.3163	gi|159489894|ref|XP_001702926.1|	336	4e-91	protein associated with central pair microtubule complex [Chlamydomonas reinhardtii] >gi|48249490|gb|AAT40991.1| central pair complex 1 [Chlamydomonas reinhardtii] >gi|48249492|gb|AAT40992.1| central pair complex 1 [Chlamydomonas reinhardtii] >gi|158270949|gb|EDO96779.1| protein associated with central pair microtubule complex [Chlamydomonas reinhardtii]	sp|Q2IA00|SPEF2_PIG	104	1e-21	Sperm flagellar protein 2 OS=Sus scrofa GN=SPEF2 PE=2 SV=1	--	--	--	--	--	--	--	--	--	--	-	-	-
CL1752.Contig1_CS_265	1159	348	6.7461	--	--	--	--	--	--	--	--	--	--	--	--	--	--	--	--	--	--	-	-	-
CL1753.Contig1_CS_265	1121	66	1.3228	gi|159486843|ref|XP_001701446.1|	276	4e-73	voltage-gated Ca2+ channel, alpha subunit [Chlamydomonas reinhardtii] >gi|158271628|gb|EDO97443.1| voltage-gated Ca2+ channel, alpha subunit [Chlamydomonas reinhardtii]	sp|Q05973|SCN1_LOLBL	168	8e-41	Sodium channel protein 1 brain OS=Loligo bleekeri PE=2 SV=1	BH1501	69.3	1e-11	COG1226	Kef-type K+ transport systems, predicted NAD-binding component	--	--	--	--	--	-	-	-
CL1754.Contig1_CS_265	1559	903	13.0136	gi|308811292|ref|XP_003082954.1|	79	2e-13	Predicted component of NuA3 histone acetyltransferase complex (ISS) [Ostreococcus tauri] >gi|116054832|emb|CAL56909.1| Predicted component of NuA3 histone acetyltransferase complex (ISS) [Ostreococcus tauri]	--	--	--	--	--	--	--	--	--	--	--	--	--	--	-	-	-
CL1755.Contig1_CS_265	495	57	2.5872	--	--	--	--	--	--	--	--	--	--	--	--	--	--	--	--	--	--	-	-	-
CL1756.Contig1_CS_265	826	282	7.6705	gi|307107063|gb|EFN55307.1|	69.3	6e-11	hypothetical protein CHLNCDRAFT_134272 [Chlorella variabilis]	--	--	--	--	--	--	--	--	--	K10848	4e-10	62.8	cre:CHLREDRAFT_169954	DNA excision repair protein ERCC-4 [EC:3.1.-.-]	-	-	-
CL1757.Contig1_CS_265	1755	2779	35.5768	gi|60678627|gb|AAX33674.1|	59.3	2e-07	plus agglutinin [Chlamydomonas incerta]	--	--	--	--	--	--	--	--	--	K03115	3e-08	57.8	vvi:100262569	casein kinase II subunit beta	-	-	-
CL1758.Contig1_CS_265	921	1445	35.2504	--	--	--	--	--	--	--	--	--	--	--	--	--	--	--	--	--	--	-	-	-
CL1759.Contig1_CS_265	1418	1043	16.5258	gi|159466394|ref|XP_001691394.1|	77.4	5e-13	smilar to phosphatidylinositol 3- or 4-kinase [Chlamydomonas reinhardtii] >gi|158279366|gb|EDP05127.1| smilar to phosphatidylinositol 3- or 4-kinase [Chlamydomonas reinhardtii]	sp|Q02817|MUC2_HUMAN	66.6	4e-10	Mucin-2 OS=Homo sapiens GN=MUC2 PE=1 SV=2	--	--	--	--	--	K00888	3e-14	77.4	cre:CHLREDRAFT_196944	phosphatidylinositol 4-kinase [EC:2.7.1.67]	-	-	-
CL176.Contig1_CS_265	245	0	0	--	--	--	--	--	--	--	--	--	--	--	--	--	--	--	--	--	--	-	-	-
CL176.Contig2_CS_265	245	0	0	--	--	--	--	--	--	--	--	--	--	--	--	--	--	--	--	--	--	-	-	-
CL1760.Contig1_CS_265	1282	1	0.0175	gi|302845449|ref|XP_002954263.1|	65.5	2e-09	extracellular matrix glycoprotein pherophorin-V40 [Volvox carteri f. nagariensis] >gi|300260468|gb|EFJ44687.1| extracellular matrix glycoprotein pherophorin-V40 [Volvox carteri f. nagariensis]	sp|P21997|SSGP_VOLCA	60.1	3e-08	Sulfated surface glycoprotein 185 OS=Volvox carteri PE=1 SV=1	XF0343	50.1	8e-06	COG2885	Outer membrane protein and related peptidoglycan-associated (lipo)proteins	K14709	2e-09	61.6	vcn:VOLCADRAFT_104214	solute carrier family 39 (zinc transporter), member 1/2/3	-	GO:0008233//peptidase activity;GO:0005488//binding	GO:0031410//cytoplasmic vesicle
CL1761.Contig1_CS_265	627	774	27.7351	gi|307135981|gb|ADN33840.1|	76.6	2e-13	RNA binding motif protein [Cucumis melo subsp. melo]	sp|B2RY56|RBM25_MOUSE	73.6	1e-12	RNA-binding protein 25 OS=Mus musculus GN=Rbm25 PE=1 SV=1	CC3441	52.4	6e-07	COG2267	Lysophospholipase	K12822	6e-17	84.7	ppp:PHYPADRAFT_36811	RNA-binding protein 25	-	-	-
CL1762.Contig1_CS_265	2610	17275	148.708	gi|228015434|gb|ACP50518.1|	58.5	5e-07	HMW glutenin subunit 1ByX [Triticum turgidum subsp. durum]	sp|Q92896|GSLG1_HUMAN	205	2e-51	Golgi apparatus protein 1 OS=Homo sapiens GN=GLG1 PE=1 SV=2	--	--	--	--	--	K06816	1e-153	541	cre:CHLREDRAFT_194611	golgi apparatus protein 1	-	-	-
CL1763.Contig1_CS_265	1200	0	0	gi|145355776|ref|XP_001422126.1|	63.9	4e-09	predicted protein [Ostreococcus lucimarinus CCE9901] >gi|144582366|gb|ABP00443.1| predicted protein [Ostreococcus lucimarinus CCE9901]	sp|P08640|MUC1_YEAST	57	3e-07	Flocculation protein FLO11 OS=Saccharomyces cerevisiae (strain ATCC 204508 / S288c) GN=MUC1 PE=1 SV=2	--	--	--	--	--	--	--	--	--	--	-	-	-
CL1764.Contig1_CS_265	2530	798	7.0866	gi|302842319|ref|XP_002952703.1|	57.8	8e-07	hypothetical protein VOLCADRAFT_93353 [Volvox carteri f. nagariensis] >gi|300262047|gb|EFJ46256.1| hypothetical protein VOLCADRAFT_93353 [Volvox carteri f. nagariensis]	--	--	--	--	--	--	--	--	--	--	--	--	--	--	-	-	-
CL1765.Contig1_CS_265	423	71	3.7711	--	--	--	--	--	--	--	--	--	--	--	--	--	--	--	--	--	--	-	-	-
CL1766.Contig1_CS_265	705	269	8.5727	gi|220966835|gb|ACL97385.1|	61.6	9e-09	Gag-Pol polyprotein [Medicago truncatula]	--	--	--	--	--	--	--	--	--	--	--	--	--	--	-	GO:0005488//binding	-
CL1767.Contig1_CS_265	2386	463	4.3598	gi|34334397|gb|AAQ64685.1|	129	2e-28	NIMA-related kinase 4 [Chlamydomonas reinhardtii]	sp|Q75JC9|Y8484_DICDI	120	4e-26	Uncharacterized protein DDB_G0271670 OS=Dictyostelium discoideum GN=DDB_G0271670 PE=4 SV=1	SPBC28F2.12	68.2	6e-11	COG0086	DNA-directed RNA polymerase, beta' subunit/160 kD subunit	K01115	6e-16	84	vcn:VOLCADRAFT_99471	phospholipase D [EC:3.1.4.4]	-	GO:0016740//transferase activity	-
CL1768.Contig1_CS_265	1338	665	11.1666	gi|334184983|ref|NP_182327.6|	119	8e-26	uncharacterized protein [Arabidopsis thaliana] >gi|330255833|gb|AEC10927.1| uncharacterized protein [Arabidopsis thaliana]	sp|Q54S52|Y2801_DICDI	97.1	3e-19	Protein PIEZO homolog OS=Dictyostelium discoideum GN=DDB_G0282801 PE=3 SV=1	--	--	--	--	--	--	--	--	--	--	-	-	-
CL1769.Contig1_CS_265	944	1836	43.6975	--	--	--	--	--	--	--	--	--	--	--	--	--	--	--	--	--	--	-	-	-
CL177.Contig1_CS_265	354	0	0	gi|302831558|ref|XP_002947344.1|	66.6	9e-11	RegA-like protein RlsI [Volvox carteri f. nagariensis] >gi|300267208|gb|EFJ51392.1| RegA-like protein RlsI [Volvox carteri f. nagariensis]	sp|O10341|Y091_NPVOP	63.2	5e-10	Uncharacterized 29.3 kDa protein OS=Orgyia pseudotsugata multicapsid polyhedrosis virus GN=ORF92 PE=4 SV=1	mlr3017_1	51.2	4e-07	COG0737	5'-nucleotidase/2',3'-cyclic phosphodiesterase and related esterases	K12447	3e-08	53.9	cre:CHLREDRAFT_32796	UDP-sugar pyrophosphorylase [EC:2.7.7.64]	-	-	-
CL177.Contig2_CS_265	366	0	0	gi|302831558|ref|XP_002947344.1|	69.7	1e-11	RegA-like protein RlsI [Volvox carteri f. nagariensis] >gi|300267208|gb|EFJ51392.1| RegA-like protein RlsI [Volvox carteri f. nagariensis]	sp|Q54VC4|ASCC2_DICDI	62.8	7e-10	Activating signal cointegrator 1 complex subunit 2 OS=Dictyostelium discoideum GN=ascc2 PE=3 SV=2	Rv0312	47.4	6e-06	COG0443	Molecular chaperone	K12447	4e-08	53.9	cre:CHLREDRAFT_32796	UDP-sugar pyrophosphorylase [EC:2.7.7.64]	-	-	-
CL177.Contig3_CS_265	1322	117	1.9884	gi|302831558|ref|XP_002947344.1|	83.6	6e-15	RegA-like protein RlsI [Volvox carteri f. nagariensis] >gi|300267208|gb|EFJ51392.1| RegA-like protein RlsI [Volvox carteri f. nagariensis]	sp|Q54VC4|ASCC2_DICDI	76.3	5e-13	Activating signal cointegrator 1 complex subunit 2 OS=Dictyostelium discoideum GN=ascc2 PE=3 SV=2	Rv2264c	61.6	3e-09	COG0443	Molecular chaperone	K03006	1e-09	62	vcn:VOLCADRAFT_80692	DNA-directed RNA polymerase II subunit RPB1 [EC:2.7.7.6]	-	-	-
CL1770.Contig1_CS_265	836	16	0.43	gi|18398108|ref|NP_566326.1|	143	2e-33	rhomboid protein-like protein [Arabidopsis thaliana] >gi|25083369|gb|AAN72066.1| expressed protein [Arabidopsis thaliana] >gi|31711794|gb|AAP68253.1| At3g07950 [Arabidopsis thaliana] >gi|332641103|gb|AEE74624.1| rhomboid protein-like protein [Arabidopsis thaliana]	sp|Q12893|TM115_HUMAN	74.7	7e-13	Transmembrane protein 115 OS=Homo sapiens GN=TMEM115 PE=1 SV=1	--	--	--	--	--	--	--	--	--	--	-	-	GO:0044464//cell part
CL1771.Contig1_CS_265	1530	55	0.8077	--	--	--	--	--	--	--	--	--	--	--	--	--	--	--	--	--	--	-	-	-
CL1772.Contig1_CS_265	878	211	5.3994	gi|226501754|ref|NP_001152420.1|	53.9	3e-06	transcriptional regulatory protein algP [Zea mays] >gi|195656113|gb|ACG47524.1| transcriptional regulatory protein algP [Zea mays]	--	--	--	--	--	--	--	--	--	K14005	3e-06	50.1	cre:CHLREDRAFT_195444	protein transport protein SEC31	-	-	-
CL1773.Contig1_CS_265	1558	258	3.7206	gi|307136482|gb|ADN34283.1|	70.9	5e-11	ATP binding protein [Cucumis melo subsp. melo]	sp|Q9UF83|YM012_HUMAN	74.7	2e-12	Uncharacterized protein DKFZp434B061 OS=Homo sapiens PE=2 SV=2	--	--	--	--	--	K03126	7e-07	53.1	rcu:RCOM_0515670	transcription initiation factor TFIID subunit 12	-	-	-
CL1774.Contig1_CS_265	182	30	3.7034	gi|148612407|gb|ABQ96119.1|	55.8	2e-07	alpha-gliadin [Aegilops tauschii]	sp|Q54UG3|Y1095_DICDI	59.3	7e-09	UPF0746 protein DDB_G0281095 OS=Dictyostelium discoideum GN=DDB_G0281095 PE=3 SV=1	--	--	--	--	--	K13118	6e-08	53.1	cre:CHLREDRAFT_17930	protein DGCR14	GO:0006810//transport;GO:0006351//transcription, DNA-dependent	GO:0017111//nucleoside-triphosphatase activity;GO:0016892;GO:0046914//transition metal ion binding;GO:0001071;GO:0003677//DNA binding;GO:0005515//protein binding;GO:0015405//P-P-bond-hydrolysis-driven transmembrane transporter activity;GO:0032559//adenyl ribonucleotide binding	GO:0031224//intrinsic to membrane
CL1775.Contig1_CS_265	721	109	3.3966	gi|226501140|ref|NP_001152197.1|	90.5	2e-17	LOC100285835 [Zea mays] >gi|195653721|gb|ACG46328.1| keratin-associated protein 5-4 [Zea mays]	sp|Q62220|KRA54_MOUSE	86.7	1e-16	Keratin-associated protein 5-4 OS=Mus musculus GN=Krtap5-4 PE=2 SV=1	tolA	64.3	2e-10	COG3064	Membrane protein involved in colicin uptake	K14306	8e-09	58.2	vcn:VOLCADRAFT_105669	nuclear pore complex protein Nup62	-	-	-
CL1776.Contig1_CS_265	1179	405	7.7179	gi|60678627|gb|AAX33674.1|	149	8e-35	plus agglutinin [Chlamydomonas incerta]	sp|P24856|ANP_NOTCO	164	1e-39	Ice-structuring glycoprotein (Fragment) OS=Notothenia coriiceps neglecta GN=afgp8 PE=1 SV=2	mll2848	101	2e-21	COG5295	Autotransporter adhesin	K14306	1e-31	134	vcn:VOLCADRAFT_105669	nuclear pore complex protein Nup62	-	GO:0005488//binding	-
CL1777.Contig1_CS_265	987	278	6.3282	gi|294845998|gb|ADF43157.1|	68.2	4e-11	SAD1p [Chlamydomonas reinhardtii]	sp|O43516|WIPF1_HUMAN	65.1	8e-10	WAS/WASL-interacting protein family member 1 OS=Homo sapiens GN=WIPF1 PE=1 SV=3	--	--	--	--	--	K12866	4e-09	59.7	pop:POPTR_824729	WW domain-binding protein 11	-	-	-
CL1778.Contig1_CS_265	1490	9247	139.435	gi|159476468|ref|XP_001696333.1|	419	1e-116	UDP galactose transporter-related protein [Chlamydomonas reinhardtii] >gi|158282558|gb|EDP08310.1| UDP galactose transporter-related protein [Chlamydomonas reinhardtii]	sp|Q55DM5|S35B2_DICDI	268	6e-71	Adenosine 3'-phospho 5'-phosphosulfate transporter 1 OS=Dictyostelium discoideum GN=slc35b2 PE=3 SV=1	SPBC839.11c	121	4e-27	COG0697	Permeases of the drug/metabolite transporter (DMT) superfamily	--	--	--	--	--	-	-	GO:0016020//membrane
CL1779.Contig1_CS_265	1502	2045	30.59	--	--	--	--	--	--	--	--	--	--	--	--	--	--	--	--	--	--	-	-	-
CL178.Contig1_CS_265	298	604	45.5382	--	--	--	--	--	--	--	--	--	--	--	--	--	--	--	--	--	--	-	-	-
CL178.Contig2_CS_265	414	934	50.6876	--	--	--	--	--	--	--	--	--	--	--	--	--	--	--	--	--	--	-	-	-
CL1780.Contig1_CS_265	1345	2091	34.9291	gi|159469746|ref|XP_001693024.1|	187	2e-46	predicted protein [Chlamydomonas reinhardtii] >gi|158277826|gb|EDP03593.1| predicted protein [Chlamydomonas reinhardtii]	--	--	--	--	--	--	--	--	--	--	--	--	--	--	-	-	-
CL1781.Contig1_CS_265	1580	801	11.3902	gi|18092337|gb|AAL59229.1|AF448416_9	234	3e-60	gag-pol [Zea mays]	sp|Q9UR07|RTF23_SCHPO	204	2e-51	Retrotransposable element Tf2 155 kDa protein type 3 OS=Schizosaccharomyces pombe (strain ATCC 38366 / 972) GN=Tf2-11 PE=4 SV=1	SPAC9.04	204	5e-52	COG2801	Transposase and inactivated derivatives	--	--	--	--	--	GO:0006259//DNA metabolic process	GO:0003676//nucleic acid binding	-
CL1782.Contig1_CS_265	2514	1244	11.1176	gi|15081223|gb|AAK83835.1|	85.1	5e-15	glycine-rich protein GRP17 [Arabidopsis thaliana]	sp|Q99PL5|RRBP1_MOUSE	107	6e-22	Ribosome-binding protein 1 OS=Mus musculus GN=Rrbp1 PE=2 SV=2	Cgl1939	66.6	2e-10	COG0532	Translation initiation factor 2 (IF-2; GTPase)	K09291	4e-19	94.7	vcn:VOLCADRAFT_89403	nucleoprotein TPR	-	-	-
CL1783.Contig1_CS_265	1960	24	0.2751	gi|148612398|gb|ABQ96115.1|	72.4	2e-11	alpha-gliadin [Aegilops tauschii] >gi|148612404|gb|ABQ96118.1| alpha-gliadin [Aegilops tauschii]	sp|Q54TM7|DRKD_DICDI	71.2	3e-11	Probable serine/threonine-protein kinase drkD OS=Dictyostelium discoideum GN=drkD PE=2 SV=1	mlr3017_1	62	4e-09	COG0737	5'-nucleotidase/2',3'-cyclic phosphodiesterase and related esterases	K03126	7e-10	63.5	rcu:RCOM_0653050	transcription initiation factor TFIID subunit 12	-	-	-
CL1784.Contig1_CS_265	675	164	5.4588	--	--	--	--	--	--	--	--	--	--	--	--	--	--	--	--	--	--	-	-	-
CL1785.Contig1_CS_265	1081	540	11.2234	gi|15224744|ref|NP_180123.1|	77.4	3e-13	AFG1-like protein [Arabidopsis thaliana] >gi|330252619|gb|AEC07713.1| AFG1-like protein [Arabidopsis thaliana]	sp|Q02817|MUC2_HUMAN	77.4	2e-13	Mucin-2 OS=Homo sapiens GN=MUC2 PE=1 SV=2	yhcM	73.2	7e-13	COG1485	Predicted ATPase	K01115	6e-12	69.3	vcn:VOLCADRAFT_99471	phospholipase D [EC:3.1.4.4]	-	GO:0017111//nucleoside-triphosphatase activity	-
CL1786.Contig1_CS_265	377	97	5.7808	--	--	--	--	--	--	--	--	--	--	--	--	--	--	--	--	--	--	-	-	-
CL1787.Contig1_CS_265	1175	578	11.0521	--	--	--	--	--	--	--	--	--	--	--	--	--	--	--	--	--	--	-	-	-
CL1788.Contig1_CS_265	281	27	2.1588	--	--	--	--	--	--	--	--	--	--	--	--	--	--	--	--	--	--	-	-	-
CL1789.Contig1_CS_265	1245	740	13.3542	--	--	--	--	--	--	--	--	--	--	--	--	--	--	--	--	--	--	-	-	-
CL179.Contig1_CS_265	674	513	17.1007	gi|159474154|ref|XP_001695194.1|	94.4	1e-18	peptidyl-prolyl cis-trans isomerase, FKBP-type [Chlamydomonas reinhardtii] >gi|158276128|gb|EDP01902.1| peptidyl-prolyl cis-trans isomerase, FKBP-type [Chlamydomonas reinhardtii]	--	--	--	--	--	--	--	--	--	--	--	--	--	--	-	GO:0016853//isomerase activity	-
CL179.Contig2_CS_265	177	8	1.0155	--	--	--	--	--	--	--	--	--	--	--	--	--	--	--	--	--	--	-	-	-
CL1790.Contig1_CS_265	930	440	10.6298	gi|25056007|gb|AAD55980.2|AF159297_1	65.9	8e-10	extensin-like protein [Zea mays]	sp|Q9Z0G8|WIPF3_RAT	66.6	2e-10	WAS/WASL-interacting protein family member 3 OS=Rattus norvegicus GN=Wipf3 PE=1 SV=1	--	--	--	--	--	K01115	8e-10	62	vcn:VOLCADRAFT_99471	phospholipase D [EC:3.1.4.4]	-	-	-
CL1791.Contig1_CS_265	861	2584	67.4287	--	--	--	--	--	--	--	--	--	--	--	--	--	--	--	--	--	--	-	-	-
CL1792.Contig1_CS_265	1312	1254	21.4743	gi|219563180|gb|ACL27948.1|	89.4	6e-17	keratin associated protein [Oryza sativa Indica Group]	sp|Q7SBU6|EAF1_NEUCR	112	6e-24	Chromatin modification-related protein eaf-1 OS=Neurospora crassa (strain ATCC 24698 / 74-OR23-1A / CBS 708.71 / DSM 1257 / FGSC 987) GN=eaf-1 PE=3 SV=1	YBR112c	65.5	2e-10	COG0457	FOG: TPR repeat	K14486	6e-10	63.2	ath:AT5G20730	auxin response factor	-	-	-
CL1793.Contig1_CS_265	889	425	10.741	gi|13447449|gb|AAK21965.1|	59.7	5e-08	receptor protein kinase PERK1 [Brassica napus]	sp|Q8MP30|Y7791_DICDI	62.8	3e-09	Uncharacterized histidine-rich protein DDB_G0274557 OS=Dictyostelium discoideum GN=DDB_G0274557 PE=4 SV=1	PA1297	50.1	5e-06	COG1230	Co/Zn/Cd efflux system component	K01115	3e-06	50.1	vcn:VOLCADRAFT_99471	phospholipase D [EC:3.1.4.4]	-	GO:0003824//catalytic activity	-
CL1794.Contig1_CS_265	1973	1512	17.2179	gi|159465797|ref|XP_001691109.1|	104	4e-21	predicted protein [Chlamydomonas reinhardtii] >gi|158279795|gb|EDP05555.1| predicted protein [Chlamydomonas reinhardtii]	--	--	--	--	--	--	--	--	--	--	--	--	--	--	-	-	-
CL1795.Contig1_CS_265	950	4	0.0946	--	--	--	--	--	--	--	--	--	--	--	--	--	--	--	--	--	--	-	-	-
CL1796.Contig1_CS_265	2140	437	4.588	gi|159474254|ref|XP_001695244.1|	273	6e-72	spindle pole body protein [Chlamydomonas reinhardtii] >gi|158276178|gb|EDP01952.1| spindle pole body protein [Chlamydomonas reinhardtii]	sp|B0KWR6|SFI1_CALJA	72.8	1e-11	Protein SFI1 homolog OS=Callithrix jacchus GN=SFI1 PE=3 SV=1	--	--	--	--	--	--	--	--	--	--	-	-	-
CL1797.Contig1_CS_265	1271	3668	64.8395	gi|159464022|ref|XP_001690241.1|	387	1e-106	diaminopimelate decarboxylase [Chlamydomonas reinhardtii] >gi|158284229|gb|EDP09979.1| diaminopimelate decarboxylase [Chlamydomonas reinhardtii]	sp|Q94A94|DCDA2_ARATH	335	4e-91	Diaminopimelate decarboxylase 2, chloroplastic OS=Arabidopsis thaliana GN=LYSA2 PE=2 SV=1	aq_1208	176	8e-44	COG0019	Diaminopimelate decarboxylase	K01586	1e-107	387	cre:CHLREDRAFT_146886	diaminopimelate decarboxylase [EC:4.1.1.20]	GO:0009085//lysine biosynthetic process	GO:0016831//carboxy-lyase activity	GO:0009536//plastid
CL1798.Contig1_CS_265	706	839	26.7001	--	--	--	--	--	--	--	--	--	--	--	--	--	--	--	--	--	--	-	-	-
CL1799.Contig1_CS_265	1556	1832	26.4528	gi|115457226|ref|NP_001052213.1|	173	7e-42	Os04g0195000 [Oryza sativa Japonica Group] >gi|38344214|emb|CAE03684.2| OSJNBb0026E15.2 [Oryza sativa Japonica Group] >gi|38346540|emb|CAD39636.2| OSJNBa0040D17.15 [Oryza sativa Japonica Group] >gi|113563784|dbj|BAF14127.1| Os04g0195000 [Oryza sativa Japonica Group]	sp|P93231|VPS41_SOLLC	162	6e-39	Vacuolar protein sorting-associated protein 41 homolog OS=Solanum lycopersicum GN=VPS41 PE=2 SV=1	--	--	--	--	--	--	--	--	--	--	-	-	-
CL18.Contig10_CS_265	941	4	0.0955	gi|60678627|gb|AAX33674.1|	300	2e-80	plus agglutinin [Chlamydomonas incerta]	sp|Q9FPQ6|GP1_CHLRE	257	7e-68	Vegetative cell wall protein gp1 OS=Chlamydomonas reinhardtii GN=GP1 PE=2 SV=1	Rv3876	125	1e-28	COG0455	ATPases involved in chromosome partitioning	K14709	6e-53	205	vcn:VOLCADRAFT_104214	solute carrier family 39 (zinc transporter), member 1/2/3	-	-	-
CL18.Contig11_CS_265	1069	0	0	gi|60678627|gb|AAX33674.1|	335	7e-91	plus agglutinin [Chlamydomonas incerta]	sp|Q9FPQ6|GP1_CHLRE	288	5e-77	Vegetative cell wall protein gp1 OS=Chlamydomonas reinhardtii GN=GP1 PE=2 SV=1	Rv3876	117	3e-26	COG0455	ATPases involved in chromosome partitioning	K14709	2e-55	214	vcn:VOLCADRAFT_104214	solute carrier family 39 (zinc transporter), member 1/2/3	-	-	-
CL18.Contig1_CS_265	825	0	0	gi|41400381|gb|AAS07042.1|	244	8e-64	minus agglutinin [Chlamydomonas reinhardtii]	sp|Q9FPQ6|GP1_CHLRE	212	2e-54	Vegetative cell wall protein gp1 OS=Chlamydomonas reinhardtii GN=GP1 PE=2 SV=1	Rv3876	125	9e-29	COG0455	ATPases involved in chromosome partitioning	K14709	2e-50	196	vcn:VOLCADRAFT_104214	solute carrier family 39 (zinc transporter), member 1/2/3	-	-	-
CL18.Contig2_CS_265	312	0	0	gi|60678627|gb|AAX33674.1|	105	2e-22	plus agglutinin [Chlamydomonas incerta]	sp|Q9FPQ6|GP1_CHLRE	90.9	2e-18	Vegetative cell wall protein gp1 OS=Chlamydomonas reinhardtii GN=GP1 PE=2 SV=1	Rv3876	65.5	2e-11	COG0455	ATPases involved in chromosome partitioning	K14709	6e-21	96.3	vcn:VOLCADRAFT_104214	solute carrier family 39 (zinc transporter), member 1/2/3	-	-	-
CL18.Contig3_CS_265	697	0	0	gi|60678627|gb|AAX33674.1|	206	2e-52	plus agglutinin [Chlamydomonas incerta]	sp|Q9FPQ6|GP1_CHLRE	181	3e-45	Vegetative cell wall protein gp1 OS=Chlamydomonas reinhardtii GN=GP1 PE=2 SV=1	Rv3876	107	1e-23	COG0455	ATPases involved in chromosome partitioning	K14709	8e-43	171	vcn:VOLCADRAFT_104214	solute carrier family 39 (zinc transporter), member 1/2/3	-	-	-
CL18.Contig4_CS_265	702	0	0	gi|60678627|gb|AAX33674.1|	253	1e-66	plus agglutinin [Chlamydomonas incerta]	sp|Q9FPQ6|GP1_CHLRE	214	3e-55	Vegetative cell wall protein gp1 OS=Chlamydomonas reinhardtii GN=GP1 PE=2 SV=1	Rv3876	121	1e-27	COG0455	ATPases involved in chromosome partitioning	K14709	9e-53	204	vcn:VOLCADRAFT_104214	solute carrier family 39 (zinc transporter), member 1/2/3	-	-	-
CL18.Contig5_CS_265	522	32	1.3773	gi|60678627|gb|AAX33674.1|	186	1e-46	plus agglutinin [Chlamydomonas incerta]	sp|Q9FPQ6|GP1_CHLRE	151	2e-36	Vegetative cell wall protein gp1 OS=Chlamydomonas reinhardtii GN=GP1 PE=2 SV=1	Rv3876	98.6	5e-21	COG0455	ATPases involved in chromosome partitioning	K14709	6e-38	154	vcn:VOLCADRAFT_104214	solute carrier family 39 (zinc transporter), member 1/2/3	-	-	-
CL18.Contig6_CS_265	282	58	4.621	gi|60678627|gb|AAX33674.1|	102	1e-21	plus agglutinin [Chlamydomonas incerta]	sp|Q9FPQ6|GP1_CHLRE	94.4	2e-19	Vegetative cell wall protein gp1 OS=Chlamydomonas reinhardtii GN=GP1 PE=2 SV=1	PA0197	64.3	5e-11	COG0810	Periplasmic protein TonB, links inner and outer membranes	K14709	3e-19	90.5	vcn:VOLCADRAFT_104214	solute carrier family 39 (zinc transporter), member 1/2/3	-	-	-
CL18.Contig7_CS_265	851	22	0.5808	gi|60678627|gb|AAX33674.1|	282	5e-75	plus agglutinin [Chlamydomonas incerta]	sp|Q9FPQ6|GP1_CHLRE	240	1e-62	Vegetative cell wall protein gp1 OS=Chlamydomonas reinhardtii GN=GP1 PE=2 SV=1	Rv3876	124	2e-28	COG0455	ATPases involved in chromosome partitioning	K14709	4e-54	209	vcn:VOLCADRAFT_104214	solute carrier family 39 (zinc transporter), member 1/2/3	-	-	GO:0044464//cell part
CL18.Contig8_CS_265	312	5	0.3601	gi|60678627|gb|AAX33674.1|	115	2e-25	plus agglutinin [Chlamydomonas incerta]	sp|Q9T0K5|LRX3_ARATH	103	4e-22	Leucine-rich repeat extensin-like protein 3 OS=Arabidopsis thaliana GN=LRX3 PE=1 SV=1	PA0197	71.6	3e-13	COG0810	Periplasmic protein TonB, links inner and outer membranes	K14709	1e-22	102	vcn:VOLCADRAFT_104214	solute carrier family 39 (zinc transporter), member 1/2/3	-	-	-
CL18.Contig9_CS_265	979	0	0	gi|60678627|gb|AAX33674.1|	312	4e-84	plus agglutinin [Chlamydomonas incerta]	sp|Q9FPQ6|GP1_CHLRE	270	9e-72	Vegetative cell wall protein gp1 OS=Chlamydomonas reinhardtii GN=GP1 PE=2 SV=1	Rv3876	118	1e-26	COG0455	ATPases involved in chromosome partitioning	K14709	5e-56	215	vcn:VOLCADRAFT_104214	solute carrier family 39 (zinc transporter), member 1/2/3	-	-	-
CL180.Contig1_CS_265	211	8	0.8519	--	--	--	--	--	--	--	--	--	--	--	--	--	--	--	--	--	--	-	-	-
CL180.Contig2_CS_265	217	48	4.9698	--	--	--	--	--	--	--	--	--	--	--	--	--	--	--	--	--	--	-	-	-
CL1800.Contig1_CS_265	1350	2135	35.532	gi|297599793|ref|NP_001047830.2|	84.7	3e-15	Os02g0699400 [Oryza sativa Japonica Group] >gi|255671187|dbj|BAF09744.2| Os02g0699400 [Oryza sativa Japonica Group]	--	--	--	--	--	--	--	--	--	--	--	--	--	--	-	-	-
CL1801.Contig1_CS_265	1433	455	7.1338	gi|57472005|gb|AAW51128.1|	70.1	2e-15	minus agglutinin [Chlamydomonas incerta]	sp|Q9FPQ6|GP1_CHLRE	75.5	9e-13	Vegetative cell wall protein gp1 OS=Chlamydomonas reinhardtii GN=GP1 PE=2 SV=1	XF0818	65.5	2e-10	COG2730	Endoglucanase	K01115	3e-10	64.3	vcn:VOLCADRAFT_99471	phospholipase D [EC:3.1.4.4]	-	-	-
CL1802.Contig1_CS_265	2239	1176	11.8007	gi|159473066|ref|XP_001694660.1|	957	0	dynein heavy chain 2 [Chlamydomonas reinhardtii] >gi|158276472|gb|EDP02244.1| dynein heavy chain 2 [Chlamydomonas reinhardtii]	sp|Q63164|DYH1_RAT	705	0	Dynein heavy chain 1, axonemal OS=Rattus norvegicus GN=Dnah1 PE=2 SV=2	YKR054c	63.2	2e-09	COG5245	Dynein, heavy chain	K10408	0	957	cre:CHLREDRAFT_130324	dynein heavy chain, axonemal	GO:0007017//microtubule-based process	GO:0003774//motor activity;GO:0032559//adenyl ribonucleotide binding	GO:0005875//microtubule associated complex
CL1803.Contig1_CS_265	674	161	5.3669	--	--	--	--	--	--	--	--	--	--	--	--	--	--	--	--	--	--	-	-	-
CL1804.Contig1_CS_265	1166	554	10.675	--	--	--	--	--	--	--	--	--	--	--	--	--	--	--	--	--	--	-	-	-
CL1805.Contig1_CS_265	1636	351	4.8204	gi|159463802|ref|XP_001690131.1|	110	5e-23	flagellar associated protein [Chlamydomonas reinhardtii] >gi|158284119|gb|EDP09869.1| flagellar associated protein [Chlamydomonas reinhardtii]	sp|Q00808|HETE1_PODAN	150	3e-35	Vegetative incompatibility protein HET-E-1 OS=Podospora anserina (strain S / DSM 980 / FGSC 10383) GN=HET-E1 PE=4 SV=1	all0438_2	121	3e-27	COG2319	FOG: WD40 repeat	K14855	2e-22	105	vcn:VOLCADRAFT_64079	ribosome assembly protein 4	-	-	-
CL1806.Contig1_CS_265	726	2613	80.8646	--	--	--	--	--	--	--	--	--	--	--	--	--	--	--	--	--	--	-	-	-
CL1807.Contig1_CS_265	1537	752	10.9926	gi|159487869|ref|XP_001701945.1|	92.4	2e-17	SNF2 superfamily protein [Chlamydomonas reinhardtii] >gi|158281164|gb|EDP06920.1| SNF2 superfamily protein [Chlamydomonas reinhardtii]	sp|Q75JC9|Y8484_DICDI	83.2	5e-15	Uncharacterized protein DDB_G0271670 OS=Dictyostelium discoideum GN=DDB_G0271670 PE=4 SV=1	Cgl1501	62.4	2e-09	COG0791	Cell wall-associated hydrolases (invasion-associated proteins)	K13118	1e-10	65.9	cre:CHLREDRAFT_17930	protein DGCR14	-	GO:0005488//binding	-
CL1808.Contig1_CS_265	802	473	13.2508	gi|298708702|emb|CBJ49199.1|	97.4	2e-19	EsV-1-7 [Ectocarpus siliculosus]	sp|Q75JC9|Y8484_DICDI	129	2e-29	Uncharacterized protein DDB_G0271670 OS=Dictyostelium discoideum GN=DDB_G0271670 PE=4 SV=1	CC3441	90.5	3e-18	COG2267	Lysophospholipase	K14306	1e-16	84.3	vcn:VOLCADRAFT_105669	nuclear pore complex protein Nup62	-	-	-
CL1809.Contig1_CS_265	851	2226	58.7694	gi|159486925|ref|XP_001701487.1|	188	7e-47	sugar phosphate/phosphate translocator-like protein [Chlamydomonas reinhardtii] >gi|158271669|gb|EDO97484.1| sugar phosphate/phosphate translocator-like protein [Chlamydomonas reinhardtii]	sp|Q9LF61|XPT_ARATH	134	6e-31	Xylulose 5-phosphate/phosphate translocator, chloroplastic OS=Arabidopsis thaliana GN=XPT PE=2 SV=1	--	--	--	--	--	--	--	--	--	--	-	-	GO:0031224//intrinsic to membrane
CL181.Contig1_CS_265	255	2	0.1762	gi|308800628|ref|XP_003075095.1|	55.1	3e-07	Diap1 protein (ISS) [Ostreococcus tauri] >gi|116061649|emb|CAL52367.1| Diap1 protein (ISS) [Ostreococcus tauri]	sp|Q555D2|Y6503_DICDI	59.7	6e-09	Uncharacterized protein DDB_G0274915 OS=Dictyostelium discoideum GN=DDB_G0274915 PE=4 SV=2	--	--	--	--	--	K14306	2e-10	61.2	vcn:VOLCADRAFT_105669	nuclear pore complex protein Nup62	-	-	GO:0043231//intracellular membrane-bounded organelle
CL181.Contig2_CS_265	303	1	0.0742	gi|308800628|ref|XP_003075095.1|	59.3	1e-08	Diap1 protein (ISS) [Ostreococcus tauri] >gi|116061649|emb|CAL52367.1| Diap1 protein (ISS) [Ostreococcus tauri]	sp|Q555D2|Y6503_DICDI	70.1	4e-12	Uncharacterized protein DDB_G0274915 OS=Dictyostelium discoideum GN=DDB_G0274915 PE=4 SV=2	--	--	--	--	--	K14306	2e-11	64.7	vcn:VOLCADRAFT_105669	nuclear pore complex protein Nup62	-	-	GO:0005622//intracellular
CL1810.Contig1_CS_265	2003	1536	17.2292	gi|115452101|ref|NP_001049651.1|	93.6	1e-17	Os03g0265700 [Oryza sativa Japonica Group] >gi|113548122|dbj|BAF11565.1| Os03g0265700 [Oryza sativa Japonica Group]	sp|Q75JC9|Y8484_DICDI	68.9	1e-10	Uncharacterized protein DDB_G0271670 OS=Dictyostelium discoideum GN=DDB_G0271670 PE=4 SV=1	--	--	--	--	--	K14306	5e-08	57.4	rcu:RCOM_1609340	nuclear pore complex protein Nup62	-	-	-
CL1811.Contig1_CS_265	830	249	6.7403	gi|298706217|emb|CBJ29258.1|	62.8	6e-09	RNA-binding protein 1 [Ectocarpus siliculosus]	sp|Q7G6K7|FH3_ORYSJ	61.2	8e-09	Formin-like protein 3 OS=Oryza sativa subsp. japonica GN=FH3 PE=2 SV=2	XF0818	50.8	3e-06	COG2730	Endoglucanase	K03514	1e-08	57.8	cre:CHLREDRAFT_17066	DNA polymerase sigma subunit [EC:2.7.7.7]	-	-	-
CL1812.Contig1_CS_265	619	299	10.8527	gi|302829969|ref|XP_002946551.1|	192	3e-48	ATM/ATR-like kinase [Volvox carteri f. nagariensis] >gi|300268297|gb|EFJ52478.1| ATM/ATR-like kinase [Volvox carteri f. nagariensis]	sp|Q80YV3|TRRAP_MOUSE	71.2	5e-12	Transformation/transcription domain-associated protein OS=Mus musculus GN=Trrap PE=1 SV=2	YHR099w	57.8	1e-08	COG5032	Phosphatidylinositol kinase and protein kinases of the PI-3 kinase family	K08874	2e-49	192	vcn:VOLCADRAFT_40092	transformation/transcription domain-associated protein	-	-	-
CL1813.Contig1_CS_265	1080	9	0.1872	gi|156144636|gb|ABU52967.1|	89	1e-16	hypothetical protein [Dunaliella viridis]	sp|Q54T18|VPS36_DICDI	56.6	3e-07	Vacuolar protein-sorting-associated protein 36 OS=Dictyostelium discoideum GN=vps36 PE=3 SV=1	--	--	--	--	--	--	--	--	--	--	-	GO:0005488//binding	-
CL1814.Contig1_CS_265	378	19	1.1293	--	--	--	--	--	--	--	--	--	--	--	--	--	--	--	--	--	--	-	-	-
CL1815.Contig1_CS_265	709	285	9.0314	gi|55740439|gb|AAV63985.1|	58.9	6e-08	hydroxyproline-rich glycoprotein VSP-3 [Chlamydomonas incerta]	sp|Q54VC4|ASCC2_DICDI	61.6	5e-09	Activating signal cointegrator 1 complex subunit 2 OS=Dictyostelium discoideum GN=ascc2 PE=3 SV=2	--	--	--	--	--	--	--	--	--	--	-	-	-
CL1816.Contig1_CS_265	1102	149	3.0378	gi|313184298|emb|CBL94163.1|	59.7	7e-08	putative RNA-directed DNA polymerase (Reverse transcriptase) [Malus x domestica]	--	--	--	--	--	--	--	--	--	--	--	--	--	--	-	-	-
CL1817.Contig1_CS_265	951	2940	69.458	gi|302847664|ref|XP_002955366.1|	54.7	2e-06	hypothetical protein VOLCADRAFT_96251 [Volvox carteri f. nagariensis] >gi|300259438|gb|EFJ43666.1| hypothetical protein VOLCADRAFT_96251 [Volvox carteri f. nagariensis]	--	--	--	--	--	--	--	--	--	--	--	--	--	--	-	-	-
CL1818.Contig1_CS_265	1191	5625	106.112	gi|61338425|gb|AAX43992.1|	477	1e-133	UDP-glucose dehydrogenase [Dunaliella salina]	sp|Q96558|UGDH_SOYBN	314	7e-85	UDP-glucose 6-dehydrogenase OS=Glycine max PE=2 SV=1	alr0658	124	4e-28	COG1004	Predicted UDP-glucose 6-dehydrogenase	K00012	2e-112	403	vcn:VOLCADRAFT_72551	UDPglucose 6-dehydrogenase [EC:1.1.1.22]	GO:0008152//metabolic process	GO:0000166//nucleotide binding;GO:0016616//oxidoreductase activity, acting on the CH-OH group of donors, NAD or NADP as acceptor	GO:0044444//cytoplasmic part;GO:0043231//intracellular membrane-bounded organelle
CL1819.Contig1_CS_265	2021	2883	32.0504	--	--	--	--	--	--	--	--	--	--	--	--	--	--	--	--	--	--	-	-	-
CL182.Contig1_CS_265	2001	411	4.6148	gi|159470953|ref|XP_001693621.1|	179	1e-43	SR protein factor [Chlamydomonas reinhardtii] >gi|158283124|gb|EDP08875.1| SR protein factor [Chlamydomonas reinhardtii]	sp|Q06A98|SRSF2_PIG	160	3e-38	Serine/arginine-rich splicing factor 2 OS=Sus scrofa GN=SRSF2 PE=2 SV=1	SPAC16.02c	59.7	2e-08	COG0724	RNA-binding proteins (RRM domain)	K12891	9e-32	136	osa:4345884	splicing factor, arginine/serine-rich 2	GO:0000377//RNA splicing, via transesterification reactions with bulged adenosine as nucleophile	GO:0005488//binding	GO:0016604//nuclear body;GO:0016020//membrane
CL182.Contig2_CS_265	775	7	0.2029	--	--	--	--	--	--	--	--	--	--	--	--	--	--	--	--	--	--	-	-	-
CL182.Contig3_CS_265	397	5	0.283	--	--	--	--	--	--	--	--	--	--	--	--	--	--	--	--	--	--	-	-	-
CL182.Contig4_CS_265	2342	287	2.7533	gi|159470953|ref|XP_001693621.1|	124	5e-27	SR protein factor [Chlamydomonas reinhardtii] >gi|158283124|gb|EDP08875.1| SR protein factor [Chlamydomonas reinhardtii]	sp|Q06A98|SRSF2_PIG	122	1e-26	Serine/arginine-rich splicing factor 2 OS=Sus scrofa GN=SRSF2 PE=2 SV=1	SPAC16.02c	54.3	9e-07	COG0724	RNA-binding proteins (RRM domain)	K12891	8e-21	100	osa:4345884	splicing factor, arginine/serine-rich 2	GO:0000377//RNA splicing, via transesterification reactions with bulged adenosine as nucleophile	GO:0005488//binding	GO:0016604//nuclear body;GO:0016020//membrane
CL1820.Contig1_CS_265	1149	388	7.587	gi|159463322|ref|XP_001689891.1|	66.2	8e-10	predicted protein [Chlamydomonas reinhardtii] >gi|158283879|gb|EDP09629.1| predicted protein [Chlamydomonas reinhardtii]	--	--	--	--	--	--	--	--	--	--	--	--	--	--	-	-	-
CL1821.Contig1_CS_265	723	366	11.3736	--	--	--	--	--	--	--	--	--	--	--	--	--	--	--	--	--	--	-	-	-
CL1822.Contig1_CS_265	1071	499	10.4681	--	--	--	--	sp|P54681|RTOA_DICDI	55.5	7e-07	Protein rtoA OS=Dictyostelium discoideum GN=rtoA PE=2 SV=2	--	--	--	--	--	--	--	--	--	--	-	-	-
CL1823.Contig1_CS_265	892	90	2.2669	--	--	--	--	--	--	--	--	--	--	--	--	--	--	--	--	--	--	-	-	-
CL1824.Contig1_CS_265	738	51	1.5526	--	--	--	--	--	--	--	--	--	--	--	--	--	--	--	--	--	--	-	-	-
CL1825.Contig1_CS_265	879	639	16.3331	gi|307105444|gb|EFN53693.1|	56.2	6e-07	hypothetical protein CHLNCDRAFT_136505 [Chlorella variabilis]	sp|B2JKT4|IF2_BURP8	57.8	1e-07	Translation initiation factor IF-2 OS=Burkholderia phymatum (strain DSM 17167 / STM815) GN=infB PE=3 SV=1	--	--	--	--	--	--	--	--	--	--	-	-	-
CL1826.Contig1_CS_265	1950	2154	24.818	gi|159469189|ref|XP_001692750.1|	367	1e-100	component of CCR4-NOT transcriptional regulator complex [Chlamydomonas reinhardtii] >gi|158278003|gb|EDP03769.1| component of CCR4-NOT transcriptional regulator complex [Chlamydomonas reinhardtii]	sp|Q6ZQ08|CNOT1_MOUSE	342	6e-93	CCR4-NOT transcription complex subunit 1 OS=Mus musculus GN=Cnot1 PE=1 SV=2	SPAC20G8.06	190	9e-48	COG5103	Cell division control protein, negative regulator of transcription	K12604	3e-101	367	cre:CHLREDRAFT_60751	CCR4-NOT transcription complex subunit 1	-	-	-
CL1827.Contig1_CS_265	1405	198	3.1662	gi|307105005|gb|EFN53256.1|	56.2	1e-06	hypothetical protein CHLNCDRAFT_137175 [Chlorella variabilis]	sp|Q4VCS5|AMOT_HUMAN	54.3	2e-06	Angiomotin OS=Homo sapiens GN=AMOT PE=1 SV=1	--	--	--	--	--	--	--	--	--	--	-	-	-
CL1828.Contig1_CS_265	990	47	1.0666	--	--	--	--	--	--	--	--	--	--	--	--	--	--	--	--	--	--	-	-	-
CL1829.Contig1_CS_265	894	597	15.0035	--	--	--	--	--	--	--	--	--	--	--	--	--	--	--	--	--	--	-	-	-
CL183.Contig1_CS_265	477	2748	129.436	--	--	--	--	--	--	--	--	--	--	--	--	--	--	--	--	--	--	-	-	-
CL1830.Contig1_CS_265	935	603	14.4898	--	--	--	--	--	--	--	--	--	--	--	--	--	--	--	--	--	--	-	-	-
CL1831.Contig1_CS_265	1309	915	15.705	gi|156144636|gb|ABU52967.1|	91.7	2e-17	hypothetical protein [Dunaliella viridis]	sp|Q54T18|VPS36_DICDI	56.6	4e-07	Vacuolar protein-sorting-associated protein 36 OS=Dictyostelium discoideum GN=vps36 PE=3 SV=1	--	--	--	--	--	--	--	--	--	--	-	GO:0005488//binding	-
CL1832.Contig1_CS_265	907	670	16.5968	gi|60678627|gb|AAX33674.1|	84	3e-15	plus agglutinin [Chlamydomonas incerta]	sp|Q9FPQ6|GP1_CHLRE	82.4	4e-15	Vegetative cell wall protein gp1 OS=Chlamydomonas reinhardtii GN=GP1 PE=2 SV=1	SPBC28F2.12	60.1	5e-09	COG0086	DNA-directed RNA polymerase, beta' subunit/160 kD subunit	K01115	3e-13	73.6	vcn:VOLCADRAFT_99471	phospholipase D [EC:3.1.4.4]	-	-	-
CL1833.Contig1_CS_265	553	1276	51.8419	--	--	--	--	--	--	--	--	--	--	--	--	--	--	--	--	--	--	-	-	-
CL1834.Contig1_CS_265	1112	398	8.0414	--	--	--	--	--	--	--	--	--	--	--	--	--	--	--	--	--	--	-	-	-
CL1835.Contig1_CS_265	934	6137	147.627	--	--	--	--	--	--	--	--	--	--	--	--	--	--	--	--	--	--	-	-	-
CL1836.Contig1_CS_265	1518	4409	65.2565	gi|20138131|sp|Q9FPQ6.1|GP1_CHLRE	103	5e-21	RecName: Full=Vegetative cell wall protein gp1; AltName: Full=Hydroxyproline-rich glycoprotein 1; Flags: Precursor >gi|12018147|gb|AAG45420.1|AF309494_1 vegetative cell wall protein gp1 [Chlamydomonas reinhardtii]	sp|P46804|SPD2_NEPCL	109	6e-23	Spidroin-2 (Fragment) OS=Nephila clavipes PE=2 SV=1	Cgl1939	77.4	6e-14	COG0532	Translation initiation factor 2 (IF-2; GTPase)	K14411	2e-15	81.6	vvi:100257917	RNA-binding protein Musashi	-	-	-
CL1837.Contig1_CS_265	934	505	12.1479	gi|226501754|ref|NP_001152420.1|	57.8	2e-07	transcriptional regulatory protein algP [Zea mays] >gi|195656113|gb|ACG47524.1| transcriptional regulatory protein algP [Zea mays]	sp|Q9JKS6|PCLO_RAT	55.1	7e-07	Protein piccolo OS=Rattus norvegicus GN=Pclo PE=1 SV=1	--	--	--	--	--	--	--	--	--	--	-	-	-
CL1838.Contig1_CS_265	559	117	4.7025	--	--	--	--	--	--	--	--	--	--	--	--	--	--	--	--	--	--	-	-	-
CL1839.Contig1_CS_265	989	117	2.6579	--	--	--	--	--	--	--	--	--	--	--	--	--	--	--	--	--	--	-	-	-
CL184.Contig2_CS_265	1779	5411	68.3372	gi|298715287|emb|CBJ27936.1|	73.2	1e-11	Chromodomain-helicase-DNA-binding protein 8 [Ectocarpus siliculosus]	sp|P21329|RTJK_DROFU	71.2	2e-11	RNA-directed DNA polymerase from mobile element jockey OS=Drosophila funebris GN=pol PE=1 SV=1	XF0818	53.9	9e-07	COG2730	Endoglucanase	K01115	6e-08	57	vcn:VOLCADRAFT_99471	phospholipase D [EC:3.1.4.4]	-	GO:0005488//binding	-
CL1840.Contig1_CS_265	1464	38	0.5832	--	--	--	--	--	--	--	--	--	--	--	--	--	--	--	--	--	--	-	-	-
CL1841.Contig1_CS_265	1597	224	3.1514	gi|298715431|emb|CBJ28042.1|	60.8	5e-08	Sm-like protein LSm4 [Ectocarpus siliculosus]	sp|Q9SHF2|AGO3_ARATH	56.2	7e-07	Protein argonaute 3 OS=Arabidopsis thaliana GN=AGO3 PE=3 SV=1	--	--	--	--	--	K03978	2e-06	52	olu:OSTLU_33284	GTP-binding protein	-	GO:0016787//hydrolase activity	-
CL1842.Contig1_CS_265	821	77	2.1072	--	--	--	--	--	--	--	--	--	--	--	--	--	--	--	--	--	--	-	-	-
CL1843.Contig1_CS_265	2607	2243	19.3305	gi|298705597|emb|CBJ28848.1|	58.9	4e-07	kinesin family-like protein [Ectocarpus siliculosus]	sp|Q14980|NUMA1_HUMAN	62.8	1e-08	Nuclear mitotic apparatus protein 1 OS=Homo sapiens GN=NUMA1 PE=1 SV=2	--	--	--	--	--	--	--	--	--	--	-	-	-
CL1844.Contig1_CS_265	1771	0	0	gi|224005917|ref|XP_002291919.1|	64.7	4e-09	predicted protein [Thalassiosira pseudonana CCMP1335] >gi|220972438|gb|EED90770.1| predicted protein [Thalassiosira pseudonana CCMP1335]	sp|P08640|MUC1_YEAST	59.3	9e-08	Flocculation protein FLO11 OS=Saccharomyces cerevisiae (strain ATCC 204508 / S288c) GN=MUC1 PE=1 SV=2	--	--	--	--	--	K11858	3e-06	51.6	cre:CHLREDRAFT_171763	ubiquitin carboxyl-terminal hydrolase 48 [EC:3.1.2.15]	-	-	-
CL1845.Contig1_CS_265	759	217	6.4235	gi|85822770|gb|ABC84855.1|	52.8	5e-06	grain length and weight protein [Oryza sativa Indica Group] >gi|255069294|dbj|BAH89189.1| seed length and weight protein long form for short seed [Oryza sativa Japonica Group] >gi|255069296|dbj|BAH89190.1| seed length and weight protein long form for short seed [Oryza sativa Japonica Group] >gi|255069300|dbj|BAH89192.1| seed length and weight protein long form for short seed [Oryza sativa Japonic…	sp|Q54QQ1|PHG2_DICDI	52	4e-06	Serine/threonine-protein kinase phg2 OS=Dictyostelium discoideum GN=phg2 PE=1 SV=1	--	--	--	--	--	--	--	--	--	--	-	-	-
CL1846.Contig1_CS_265	1130	5052	100.448	gi|159487685|ref|XP_001701853.1|	333	3e-90	nucleolar protein, component of C/D snoRNPs [Chlamydomonas reinhardtii] >gi|158281072|gb|EDP06828.1| nucleolar protein, component of C/D snoRNPs [Chlamydomonas reinhardtii]	sp|P22232|FBRL_XENLA	283	2e-75	rRNA 2'-O-methyltransferase fibrillarin OS=Xenopus laevis GN=fbl PE=2 SV=1	SPBC2D10.10c	259	8e-69	COG1889	Fibrillarin-like rRNA methylase	K14563	1e-92	337	vcn:VOLCADRAFT_109131	rRNA 2'-O-methyltransferase fibrillarin [EC:2.1.1.-]	GO:0006399//tRNA metabolic process;GO:0042254//ribosome biogenesis;GO:0009451//RNA modification	GO:0003723//RNA binding;GO:0016741//transferase activity, transferring one-carbon groups	GO:0031981//nuclear lumen
CL1847.Contig1_CS_265	666	583	19.6675	--	--	--	--	--	--	--	--	--	--	--	--	--	--	--	--	--	--	-	-	-
CL1848.Contig1_CS_265	684	38	1.2482	gi|116309024|emb|CAH66139.1|	150	5e-39	H0616A11.3 [Oryza sativa Indica Group]	sp|Q7LHG5|YI31B_YEAST	99	3e-20	Transposon Ty3-I Gag-Pol polyprotein OS=Saccharomyces cerevisiae (strain ATCC 204508 / S288c) GN=TY3B-I PE=3 SV=2	YIL082w-a_2	99	6e-21	COG2801	Transposase and inactivated derivatives	--	--	--	--	--	GO:0006260//DNA replication;GO:0019538//protein metabolic process	GO:0004175//endopeptidase activity;GO:0003676//nucleic acid binding;GO:0034061	-
CL1849.Contig1_CS_265	1028	16	0.3497	gi|302855615|ref|XP_002959294.1|	54.7	2e-06	hypothetical protein VOLCADRAFT_108551 [Volvox carteri f. nagariensis] >gi|300255312|gb|EFJ39635.1| hypothetical protein VOLCADRAFT_108551 [Volvox carteri f. nagariensis]	--	--	--	--	--	--	--	--	--	--	--	--	--	--	-	-	-
CL185.Contig1_CS_265	263	2	0.1709	--	--	--	--	--	--	--	--	--	--	--	--	--	--	--	--	--	--	-	-	-
CL185.Contig2_CS_265	661	293	9.9591	--	--	--	--	--	--	--	--	--	--	--	--	--	--	--	--	--	--	-	-	-
CL1850.Contig1_CS_265	1650	1682	22.9033	gi|159470723|ref|XP_001693506.1|	64.3	5e-09	voltage gated chloride channel [Chlamydomonas reinhardtii] >gi|158283009|gb|EDP08760.1| voltage gated chloride channel [Chlamydomonas reinhardtii]	sp|Q2J728|IF2_FRASC	80.9	3e-14	Translation initiation factor IF-2 OS=Frankia sp. (strain CcI3) GN=infB PE=3 SV=1	Cgl1939	57.4	7e-08	COG0532	Translation initiation factor 2 (IF-2; GTPase)	K14306	4e-08	57.4	vcn:VOLCADRAFT_105669	nuclear pore complex protein Nup62	-	-	-
CL1851.Contig1_CS_265	1474	788	12.0111	gi|159474654|ref|XP_001695440.1|	55.1	3e-06	predicted protein [Chlamydomonas reinhardtii] >gi|158275923|gb|EDP01698.1| predicted protein [Chlamydomonas reinhardtii]	sp|Q4VCS5|AMOT_HUMAN	54.3	2e-06	Angiomotin OS=Homo sapiens GN=AMOT PE=1 SV=1	--	--	--	--	--	--	--	--	--	--	-	-	-
CL1852.Contig1_CS_265	1195	569	10.6979	gi|299473573|emb|CBN77968.1|	65.9	1e-09	Formin-like 2 [Ectocarpus siliculosus]	sp|Q08168|HRP_PLABE	74.7	1e-12	58 kDa phosphoprotein OS=Plasmodium berghei PE=1 SV=1	AGc4890	55.8	1e-07	COG0541	Signal recognition particle GTPase	K11086	7e-10	62.8	vcn:VOLCADRAFT_107252	small nuclear ribonucleoprotein B and B'	-	GO:0005488//binding	-
CL1853.Contig1_CS_265	1485	460	6.9596	gi|255087872|ref|XP_002505859.1|	157	4e-37	predicted protein [Micromonas sp. RCC299] >gi|226521129|gb|ACO67117.1| predicted protein [Micromonas sp. RCC299]	sp|Q6P2B1|TNPO3_MOUSE	53.1	5e-06	Transportin-3 OS=Mus musculus GN=Tnpo3 PE=1 SV=1	--	--	--	--	--	--	--	--	--	--	-	-	-
CL1854.Contig1_CS_265	1068	13803	290.374	gi|307103553|gb|EFN51812.1|	56.6	6e-07	hypothetical protein CHLNCDRAFT_139796 [Chlorella variabilis]	sp|Q8BJI4|PO6F2_MOUSE	57.4	2e-07	POU domain, class 6, transcription factor 2 OS=Mus musculus GN=Pou6f2 PE=2 SV=1	--	--	--	--	--	--	--	--	--	--	-	-	-
CL1855.Contig1_CS_265	786	831	23.7539	gi|20420|emb|CAA46634.1|	54.3	2e-06	extensin [Prunus dulcis] >gi|445616|prf||1909363A extensin	sp|P13983|EXTN_TOBAC	52	5e-06	Extensin OS=Nicotiana tabacum GN=HRGPNT3 PE=2 SV=1	--	--	--	--	--	K13095	7e-07	52	sbi:SORBI_01g038690	splicing factor 1	-	GO:0005488//binding	-
CL1856.Contig1_CS_265	2050	206	2.2577	gi|148612398|gb|ABQ96115.1|	72.4	2e-11	alpha-gliadin [Aegilops tauschii] >gi|148612404|gb|ABQ96118.1| alpha-gliadin [Aegilops tauschii]	sp|Q54TM7|DRKD_DICDI	71.2	3e-11	Probable serine/threonine-protein kinase drkD OS=Dictyostelium discoideum GN=drkD PE=2 SV=1	mlr3017_1	62	4e-09	COG0737	5'-nucleotidase/2',3'-cyclic phosphodiesterase and related esterases	K03126	1e-10	66.2	rcu:RCOM_0653050	transcription initiation factor TFIID subunit 12	-	-	-
CL1857.Contig1_CS_265	882	326	8.3043	--	--	--	--	sp|Q52KI8|SRRM1_MOUSE	51.2	1e-05	Serine/arginine repetitive matrix protein 1 OS=Mus musculus GN=Srrm1 PE=1 SV=1	--	--	--	--	--	--	--	--	--	--	-	-	-
CL1858.Contig1_CS_265	1389	62	1.0029	--	--	--	--	--	--	--	--	--	--	--	--	--	--	--	--	--	--	-	-	-
CL1859.Contig1_CS_265	1506	97	1.4471	gi|159464589|ref|XP_001690524.1|	54.3	5e-06	hypothetical protein CHLREDRAFT_144176 [Chlamydomonas reinhardtii] >gi|158280024|gb|EDP05783.1| predicted protein [Chlamydomonas reinhardtii]	--	--	--	--	--	--	--	--	--	--	--	--	--	--	-	-	-
CL186.Contig1_CS_265	622	331	11.9562	--	--	--	--	--	--	--	--	--	--	--	--	--	--	--	--	--	--	-	-	-
CL186.Contig2_CS_265	486	105	4.8541	--	--	--	--	--	--	--	--	--	--	--	--	--	--	--	--	--	--	-	-	-
CL1860.Contig1_CS_265	1321	2540	43.2003	gi|308811266|ref|XP_003082941.1|	131	3e-29	COG3268: Uncharacterized conserved protein (ISS) [Ostreococcus tauri] >gi|116054819|emb|CAL56896.1| COG3268: Uncharacterized conserved protein (ISS) [Ostreococcus tauri]	sp|Q9CD87|TAER_MYCLE	136	3e-31	Trans-acting enoyl reductase OS=Mycobacterium leprae GN=ML0129 PE=3 SV=1	sll1601	172	1e-42	COG3268	Uncharacterized conserved protein	--	--	--	--	--	-	-	-
CL1861.Contig1_CS_265	929	341	8.247	--	--	--	--	--	--	--	--	--	--	--	--	--	--	--	--	--	--	-	-	-
CL1862.Contig1_CS_265	733	0	0	--	--	--	--	--	--	--	--	--	--	--	--	--	--	--	--	--	--	-	-	-
CL1863.Contig1_CS_265	828	82	2.225	--	--	--	--	--	--	--	--	--	--	--	--	--	--	--	--	--	--	-	-	-
CL1864.Contig1_CS_265	832	776	20.9553	gi|226495785|ref|NP_001148644.1|	87	3e-16	transcription factor/ transcription initiation factor [Zea mays] >gi|195621078|gb|ACG32369.1| transcription factor/ transcription initiation factor [Zea mays]	sp|Q99PM3|TF2AA_MOUSE	76.3	2e-13	Transcription initiation factor IIA subunit 1 OS=Mus musculus GN=Gtf2a1 PE=2 SV=2	SPBC28F2.09	68.9	1e-11	COG5149	Transcription initiation factor IIA, large chain	K03122	2e-17	87	zma:100282260	transcription initiation factor TFIIA large subunit	-	-	-
CL1865.Contig1_CS_265	1596	817	11.5012	gi|303286551|ref|XP_003062565.1|	65.5	2e-09	histone deacetylase [Micromonas pusilla CCMP1545] >gi|226456082|gb|EEH53384.1| histone deacetylase [Micromonas pusilla CCMP1545]	sp|Q6L8H2|KRA53_HUMAN	73.2	5e-12	Keratin-associated protein 5-3 OS=Homo sapiens GN=KRTAP5-3 PE=2 SV=1	YPO1123	55.5	3e-07	COG3064	Membrane protein involved in colicin uptake	K08874	4e-08	43.1	cre:CHLREDRAFT_141477	transformation/transcription domain-associated protein	-	-	-
CL1866.Contig1_CS_265	1287	797	13.9135	gi|159469189|ref|XP_001692750.1|	268	1e-70	component of CCR4-NOT transcriptional regulator complex [Chlamydomonas reinhardtii] >gi|158278003|gb|EDP03769.1| component of CCR4-NOT transcriptional regulator complex [Chlamydomonas reinhardtii]	sp|A1A5H6|CNOT1_DANRE	164	1e-39	CCR4-NOT transcription complex subunit 1 OS=Danio rerio GN=cnot1 PE=2 SV=1	SPAC20G8.06	94.4	4e-19	COG5103	Cell division control protein, negative regulator of transcription	K12604	4e-96	349	vcn:VOLCADRAFT_108387	CCR4-NOT transcription complex subunit 1	-	-	-
CL1867.Contig1_CS_265	1020	368	8.1059	gi|297816046|ref|XP_002875906.1|	96.3	6e-19	EMB2423 [Arabidopsis lyrata subsp. lyrata] >gi|297321744|gb|EFH52165.1| EMB2423 [Arabidopsis lyrata subsp. lyrata]	sp|Q9Y4R8|TELO2_HUMAN	69.3	4e-11	Telomere length regulation protein TEL2 homolog OS=Homo sapiens GN=TELO2 PE=1 SV=2	--	--	--	--	--	K11137	7e-16	82.4	ppp:PHYPADRAFT_147457	telomere length regulation protein	-	-	-
CL1868.Contig1_CS_265	2000	7985	89.7017	gi|302829697|ref|XP_002946415.1|	862	0	chaperonin complex component [Volvox carteri f. nagariensis] >gi|300268161|gb|EFJ52342.1| chaperonin complex component [Volvox carteri f. nagariensis]	sp|P28769|TCPA_ARATH	768	0	T-complex protein 1 subunit alpha OS=Arabidopsis thaliana GN=CCT1 PE=2 SV=1	SPBC12D12.03	656	0	COG0459	Chaperonin GroEL (HSP60 family)	K09493	0	862	vcn:VOLCADRAFT_108884	T-complex protein 1 subunit alpha	GO:0044267//cellular protein metabolic process	GO:0005515//protein binding;GO:0032559//adenyl ribonucleotide binding	GO:0044424//intracellular part
CL1869.Contig1_CS_265	713	927	29.211	gi|159469764|ref|XP_001693033.1|	97.8	1e-19	cell cycle associated protein [Chlamydomonas reinhardtii] >gi|158277835|gb|EDP03602.1| cell cycle associated protein [Chlamydomonas reinhardtii]	--	--	--	--	--	--	--	--	--	--	--	--	--	--	-	GO:0046872//metal ion binding	-
CL187.Contig1_CS_265	1624	293	4.0536	gi|298715287|emb|CBJ27936.1|	85.5	2e-15	Chromodomain-helicase-DNA-binding protein 8 [Ectocarpus siliculosus]	sp|P16423|POLR_DROME	55.5	1e-06	Retrovirus-related Pol polyprotein from type-2 retrotransposable element R2DM OS=Drosophila melanogaster GN=pol PE=4 SV=1	--	--	--	--	--	--	--	--	--	--	-	GO:0005488//binding	-
CL1870.Contig1_CS_265	1403	654	10.4731	gi|302851380|ref|XP_002957214.1|	57	6e-07	hypothetical protein VOLCADRAFT_98314 [Volvox carteri f. nagariensis] >gi|300257464|gb|EFJ41712.1| hypothetical protein VOLCADRAFT_98314 [Volvox carteri f. nagariensis]	sp|P29617|PROS_DROME	53.9	3e-06	Homeobox protein prospero OS=Drosophila melanogaster GN=pros PE=1 SV=3	--	--	--	--	--	--	--	--	--	--	-	-	-
CL1871.Contig1_CS_265	773	306	8.894	gi|159481672|ref|XP_001698902.1|	109	3e-23	flagellar associated protein [Chlamydomonas reinhardtii] >gi|158273394|gb|EDO99184.1| flagellar associated protein [Chlamydomonas reinhardtii]	sp|Q9CAR7|HIR2_ARATH	96.3	2e-19	Hypersensitive-induced response protein 2 OS=Arabidopsis thaliana GN=HIR2 PE=1 SV=1	SP2156	57.8	2e-08	COG0330	Membrane protease subunits, stomatin/prohibitin homologs	--	--	--	--	--	-	GO:0019901//protein kinase binding	GO:0016020//membrane;GO:0009536//plastid
CL1872.Contig1_CS_265	1394	64268	1035.83	gi|302830943|ref|XP_002947037.1|	405	1e-111	component of cytosolic 80S ribosome and 40S small subunit [Volvox carteri f. nagariensis] >gi|300267444|gb|EFJ51627.1| component of cytosolic 80S ribosome and 40S small subunit [Volvox carteri f. nagariensis]	sp|A8IB25|RSSA_CHLRE	387	8e-107	40S ribosomal protein SA OS=Chlamydomonas reinhardtii GN=CHLREDRAFT_126059 PE=3 SV=1	SPBC685.06	253	6e-67	COG0052	Ribosomal protein S2	K02998	7e-113	405	vcn:VOLCADRAFT_73024	small subunit ribosomal protein SAe	GO:0044249//cellular biosynthetic process;GO:0006970//response to osmotic stress;GO:0044106;GO:0010467//gene expression	GO:0005198//structural molecule activity;GO:0016831//carboxy-lyase activity	GO:0015935//small ribosomal subunit;GO:0009536//plastid;GO:0016020//membrane
CL1873.Contig1_CS_265	1173	2623	50.2407	gi|115467820|ref|NP_001057509.1|	73.2	7e-12	Os06g0320000 [Oryza sativa Japonica Group] >gi|75112659|sp|Q5Z9Z3.1|OCLOT_ORYSJ RecName: Full=Thioredoxin-like protein Clot; AltName: Full=Thioredoxin Clot; Short=OsClot >gi|113595549|dbj|BAF19423.1| Os06g0320000 [Oryza sativa Japonica Group]	sp|Q5Z9Z3|OCLOT_ORYSJ	73.2	4e-12	Thioredoxin-like protein Clot OS=Oryza sativa subsp. japonica GN=Os06g0320000 PE=2 SV=1	--	--	--	--	--	--	--	--	--	--	-	-	-
CL1874.Contig1_CS_265	1026	655	14.3433	gi|18398108|ref|NP_566326.1|	208	1e-52	rhomboid protein-like protein [Arabidopsis thaliana] >gi|25083369|gb|AAN72066.1| expressed protein [Arabidopsis thaliana] >gi|31711794|gb|AAP68253.1| At3g07950 [Arabidopsis thaliana] >gi|332641103|gb|AEE74624.1| rhomboid protein-like protein [Arabidopsis thaliana]	sp|Q9WUH1|TM115_MOUSE	99.4	4e-20	Transmembrane protein 115 OS=Mus musculus GN=Tmem115 PE=1 SV=1	--	--	--	--	--	--	--	--	--	--	-	-	GO:0044464//cell part
CL1875.Contig1_CS_265	858	1949	51.0364	--	--	--	--	--	--	--	--	--	--	--	--	--	--	--	--	--	--	-	-	-
CL1876.Contig1_CS_265	768	408	11.9359	gi|159468602|ref|XP_001692463.1|	175	7e-43	DnaJ-like protein [Chlamydomonas reinhardtii] >gi|158278176|gb|EDP03941.1| DnaJ-like protein [Chlamydomonas reinhardtii]	sp|Q9P7C6|CWC23_SCHPO	102	3e-21	Pre-mRNA-splicing factor cwc23 OS=Schizosaccharomyces pombe (strain ATCC 38366 / 972) GN=cwf23 PE=1 SV=2	VC0856	68.6	1e-11	COG0484	DnaJ-class molecular chaperone with C-terminal Zn finger domain	K09537	2e-22	103	vvi:100261697	DnaJ homolog subfamily C member 17	-	GO:0005488//binding	-
CL1877.Contig1_CS_265	2001	1920	21.5581	gi|18414392|ref|NP_568129.1|	318	1e-85	Iron-sulfur assembly-like protein [Arabidopsis thaliana] >gi|88909724|sp|Q8GW20.2|Y5390_ARATH RecName: Full=Uncharacterized protein At5g03900, chloroplastic; Flags: Precursor >gi|332003286|gb|AED90669.1| Iron-sulfur assembly-like protein [Arabidopsis thaliana]	sp|Q8GW20|Y5390_ARATH	318	7e-86	Uncharacterized protein At5g03900, chloroplastic OS=Arabidopsis thaliana GN=At5g03900 PE=1 SV=2	--	--	--	--	--	--	--	--	--	--	-	-	GO:0009526//plastid envelope
CL1878.Contig1_CS_265	638	82	2.8877	--	--	--	--	--	--	--	--	--	--	--	--	--	--	--	--	--	--	-	-	-
CL1879.Contig1_CS_265	1050	10	0.214	gi|308809171|ref|XP_003081895.1|	62	1e-08	EGL nine homolog 2 (ISS) [Ostreococcus tauri] >gi|116060362|emb|CAL55698.1| EGL nine homolog 2 (ISS) [Ostreococcus tauri]	sp|P59722|EGLN1_RAT	66.2	4e-10	Egl nine homolog 1 OS=Rattus norvegicus GN=Egln1 PE=2 SV=1	PA0310	54.7	3e-07	COG3751	Predicted proline hydroxylase	K09592	1e-09	62	ota:Ot11g00930	hypoxia-inducible factor prolyl hydroxylase [EC:1.14.11.-]	-	-	-
CL188.Contig1_CS_265	544	8	0.3304	--	--	--	--	--	--	--	--	--	--	--	--	--	--	--	--	--	--	-	-	-
CL188.Contig2_CS_265	505	41	1.8241	--	--	--	--	--	--	--	--	--	--	--	--	--	--	--	--	--	--	-	-	-
CL1880.Contig1_CS_265	665	200	6.7572	--	--	--	--	--	--	--	--	--	--	--	--	--	--	--	--	--	--	-	-	-
CL1881.Contig1_CS_265	934	238	5.7251	gi|302840754|ref|XP_002951923.1|	94.4	2e-18	transcription factor jumonji domain-containing protein [Volvox carteri f. nagariensis] >gi|300262824|gb|EFJ47028.1| transcription factor jumonji domain-containing protein [Volvox carteri f. nagariensis]	sp|Q54UG3|Y1095_DICDI	101	9e-21	UPF0746 protein DDB_G0281095 OS=Dictyostelium discoideum GN=DDB_G0281095 PE=3 SV=1	YBR112c	79.3	8e-15	COG0457	FOG: TPR repeat	K14559	1e-15	81.6	vcn:VOLCADRAFT_88196	U3 small nucleolar RNA-associated protein MPP10	GO:0009908//flower development;GO:0007602//phototransduction;GO:0009639//response to red or far red light;GO:0010557//positive regulation of macromolecule biosynthetic process;GO:0006952//defense response	GO:0005488//binding	GO:0043231//intracellular membrane-bounded organelle;GO:0043234//protein complex
CL1882.Contig1_CS_265	909	0	0	--	--	--	--	--	--	--	--	--	--	--	--	--	--	--	--	--	--	-	-	-
CL1883.Contig1_CS_265	1950	5570	64.1765	gi|302843724|ref|XP_002953403.1|	553	1e-156	L-aspartate oxidase [Volvox carteri f. nagariensis] >gi|300261162|gb|EFJ45376.1| L-aspartate oxidase [Volvox carteri f. nagariensis]	sp|Q8XWM7|NADB1_RALSO	324	1e-87	L-aspartate oxidase 1 OS=Ralstonia solanacearum GN=nadB1 PE=3 SV=1	RSc2447	324	3e-88	COG0029	Aspartate oxidase	K00278	2e-157	553	vcn:VOLCADRAFT_75739	L-aspartate oxidase [EC:1.4.3.16]	-	-	-
CL1884.Contig1_CS_265	759	5225	154.668	--	--	--	--	--	--	--	--	--	--	--	--	--	--	--	--	--	--	-	-	-
CL1885.Contig1_CS_265	1116	6	0.1208	gi|159490750|ref|XP_001703336.1|	63.2	4e-13	predicted protein [Chlamydomonas reinhardtii] >gi|158280260|gb|EDP06018.1| predicted protein [Chlamydomonas reinhardtii]	sp|B4JQ42|AFF4_DROGR	57	2e-07	AF4/FMR2 family member 4 OS=Drosophila grimshawi GN=lilli PE=3 SV=1	--	--	--	--	--	--	--	--	--	--	-	-	-
CL1886.Contig1_CS_265	1391	1258	20.3193	gi|41400381|gb|AAS07042.1|	139	1e-31	minus agglutinin [Chlamydomonas reinhardtii]	sp|Q9FPQ6|GP1_CHLRE	125	1e-27	Vegetative cell wall protein gp1 OS=Chlamydomonas reinhardtii GN=GP1 PE=2 SV=1	Rv3876	79.7	1e-14	COG0455	ATPases involved in chromosome partitioning	K01115	6e-23	106	vcn:VOLCADRAFT_99471	phospholipase D [EC:3.1.4.4]	-	-	-
CL1887.Contig1_CS_265	878	577	14.7651	gi|4115922|gb|AAD03433.1|	114	2e-24	contains similarity to ubiquitin carboxyl-terminal hydrolase family 2 (Pfam:PF00443, score=48.3, E=3.5e-13, N=2) and (Pfam:PF00442, Score=40.0 E=5.2e-08, N=1) [Arabidopsis thaliana]	sp|Q9ZSB5|UBP10_ARATH	114	9e-25	Ubiquitin carboxyl-terminal hydrolase 10 OS=Arabidopsis thaliana GN=UBP10 PE=2 SV=2	YJL197w	84	3e-16	COG5560	Ubiquitin C-terminal hydrolase	K11835	1e-25	114	vcn:VOLCADRAFT_67166	ubiquitin carboxyl-terminal hydrolase 4/11/15 [EC:3.1.2.15]	-	GO:0016787//hydrolase activity	-
CL1888.Contig1_CS_265	549	231	9.4536	gi|159491050|ref|XP_001703486.1|	60.1	2e-08	centriole proteome protein [Chlamydomonas reinhardtii] >gi|158280410|gb|EDP06168.1| centriole proteome protein [Chlamydomonas reinhardtii]	sp|Q9YIB4|CO1A1_CYNPY	60.5	7e-09	Collagen alpha-1(I) chain OS=Cynops pyrrhogaster GN=COL1A1 PE=2 SV=1	L159324_1	50.1	2e-06	COG1705	Muramidase (flagellum-specific)	K12580	8e-10	60.8	vcn:VOLCADRAFT_92540	CCR4-NOT transcription complex subunit 3	-	-	-
CL1889.Contig1_CS_265	1221	147	2.7049	gi|172046147|sp|Q6ZCX3.2|FH6_ORYSJ	53.1	8e-06	RecName: Full=Formin-like protein 6; AltName: Full=OsFH6	sp|Q6ZCX3|FH6_ORYSJ	53.1	4e-06	Formin-like protein 6 OS=Oryza sativa subsp. japonica GN=FH6 PE=2 SV=2	--	--	--	--	--	K03126	8e-06	49.3	pop:POPTR_560743	transcription initiation factor TFIID subunit 12	-	-	-
CL1889.Contig2_CS_265	1344	94	1.5714	gi|172046147|sp|Q6ZCX3.2|FH6_ORYSJ	53.1	9e-06	RecName: Full=Formin-like protein 6; AltName: Full=OsFH6	sp|Q6ZCX3|FH6_ORYSJ	53.1	5e-06	Formin-like protein 6 OS=Oryza sativa subsp. japonica GN=FH6 PE=2 SV=2	--	--	--	--	--	K03126	9e-06	49.3	pop:POPTR_560743	transcription initiation factor TFIID subunit 12	-	-	-
CL189.Contig1_CS_265	1147	940	18.4128	gi|307103230|gb|EFN51492.1|	73.2	7e-12	expressed protein [Chlorella variabilis]	sp|P49455|TPM4_DROME	72.4	6e-12	Tropomyosin-1, isoforms 33/34 OS=Drosophila melanogaster GN=Tm1 PE=2 SV=2	--	--	--	--	--	--	--	--	--	--	-	GO:0005488//binding	-
CL1890.Contig1_CS_265	767	380	11.1312	gi|307109008|gb|EFN57247.1|	74.7	1e-12	hypothetical protein CHLNCDRAFT_51342 [Chlorella variabilis]	--	--	--	--	--	--	--	--	--	--	--	--	--	--	-	-	-
CL1891.Contig1_CS_265	705	187	5.9595	gi|159472679|ref|XP_001694472.1|	68.9	6e-11	predicted protein [Chlamydomonas reinhardtii] >gi|158276696|gb|EDP02467.1| predicted protein [Chlamydomonas reinhardtii]	--	--	--	--	--	--	--	--	--	--	--	--	--	--	-	-	-
CL1892.Contig1_CS_265	684	20592	676.391	--	--	--	--	--	--	--	--	--	--	--	--	--	--	--	--	--	--	-	-	-
CL1893.Contig1_CS_265	1007	335	7.4743	gi|156144636|gb|ABU52967.1|	53.1	6e-06	hypothetical protein [Dunaliella viridis]	--	--	--	--	--	--	--	--	--	--	--	--	--	--	-	-	-
CL1894.Contig1_CS_265	674	167	5.5669	gi|302840754|ref|XP_002951923.1|	85.1	7e-16	transcription factor jumonji domain-containing protein [Volvox carteri f. nagariensis] >gi|300262824|gb|EFJ47028.1| transcription factor jumonji domain-containing protein [Volvox carteri f. nagariensis]	sp|Q8CGF7|TCRG1_MOUSE	95.1	4e-19	Transcription elongation regulator 1 OS=Mus musculus GN=Tcerg1 PE=1 SV=2	YBR112c	76.6	3e-14	COG0457	FOG: TPR repeat	K14005	3e-12	69.3	cre:CHLREDRAFT_195444	protein transport protein SEC31	-	GO:0005488//binding	-
CL1895.Contig1_CS_265	675	132	4.3937	--	--	--	--	--	--	--	--	--	--	--	--	--	--	--	--	--	--	-	-	-
CL1896.Contig1_CS_265	987	216	4.9169	--	--	--	--	--	--	--	--	--	--	--	--	--	--	--	--	--	--	-	-	-
CL1897.Contig1_CS_265	1115	1019	20.5331	gi|159470405|ref|XP_001693350.1|	276	5e-73	mitochondrial carrier protein [Chlamydomonas reinhardtii] >gi|158277608|gb|EDP03376.1| mitochondrial carrier protein [Chlamydomonas reinhardtii]	sp|Q6NYZ6|SCM2A_DANRE	138	6e-32	Calcium-binding mitochondrial carrier protein SCaMC-2-A OS=Danio rerio GN=slc25a25a PE=2 SV=1	--	--	--	--	--	K14684	3e-74	276	cre:CHLREDRAFT_137112	solute carrier family 25 (mitochondrial phosphate transporter), member 23/24/25/41	GO:0015868//purine ribonucleotide transport;GO:0045333//cellular respiration	GO:0000295//adenine nucleotide transmembrane transporter activity	GO:0043231//intracellular membrane-bounded organelle;GO:0016020//membrane
CL1898.Contig1_CS_265	924	697	16.9479	gi|298711482|emb|CBJ26570.1|	72.8	6e-12	RNA binding motif and ELMO/CED-12 domain [Ectocarpus siliculosus]	sp|Q91YP6|ELMD3_MOUSE	117	9e-26	ELMO domain-containing protein 3 OS=Mus musculus GN=Elmod3 PE=2 SV=1	--	--	--	--	--	--	--	--	--	--	-	-	GO:0005622//intracellular
CL1899.Contig1_CS_265	2234	1153	11.5958	gi|159488869|ref|XP_001702423.1|	128	3e-28	DnaJ-like protein [Chlamydomonas reinhardtii] >gi|158271091|gb|EDO96918.1| DnaJ-like protein [Chlamydomonas reinhardtii]	--	--	--	--	--	--	--	--	--	--	--	--	--	--	-	-	-
CL19.Contig1_CS_265	339	27	1.7895	gi|60678627|gb|AAX33674.1|	73.2	1e-12	plus agglutinin [Chlamydomonas incerta]	sp|Q9C6S1|FH14_ARATH	70.1	4e-12	Formin-like protein 14 OS=Arabidopsis thaliana GN=FH14 PE=1 SV=3	Rv3876	66.6	1e-11	COG0455	ATPases involved in chromosome partitioning	K01115	3e-11	63.9	vcn:VOLCADRAFT_99471	phospholipase D [EC:3.1.4.4]	-	GO:0005488//binding	-
CL19.Contig2_CS_265	178	11	1.3884	gi|159474026|ref|XP_001695130.1|	52.4	2e-06	cell wall protein pherophorin-C10 [Chlamydomonas reinhardtii] >gi|158276064|gb|EDP01838.1| cell wall protein pherophorin-C10 [Chlamydomonas reinhardtii]	sp|P78621|SEPA_EMENI	52	1e-06	Cytokinesis protein sepA OS=Emericella nidulans GN=sepA PE=3 SV=2	--	--	--	--	--	K01115	2e-06	47.8	vcn:VOLCADRAFT_99471	phospholipase D [EC:3.1.4.4]	-	-	-
CL19.Contig3_CS_265	379	15	0.8892	gi|159474026|ref|XP_001695130.1|	80.1	8e-15	cell wall protein pherophorin-C10 [Chlamydomonas reinhardtii] >gi|158276064|gb|EDP01838.1| cell wall protein pherophorin-C10 [Chlamydomonas reinhardtii]	sp|Q9FPQ6|GP1_CHLRE	78.2	2e-14	Vegetative cell wall protein gp1 OS=Chlamydomonas reinhardtii GN=GP1 PE=2 SV=1	Rv3876	60.8	6e-10	COG0455	ATPases involved in chromosome partitioning	K01115	1e-11	65.9	vcn:VOLCADRAFT_99471	phospholipase D [EC:3.1.4.4]	-	GO:0005488//binding	GO:0044464//cell part
CL19.Contig4_CS_265	150	21	3.1455	--	--	--	--	--	--	--	--	--	--	--	--	--	--	--	--	--	--	-	-	-
CL19.Contig5_CS_265	181	2	0.2483	--	--	--	--	--	--	--	--	--	--	--	--	--	--	--	--	--	--	-	-	-
CL19.Contig6_CS_265	320	2	0.1404	gi|117606933|gb|ABK42021.1|	79	2e-14	vegetative cell wall protein [Chlamydomonas incerta]	sp|Q9FPQ6|GP1_CHLRE	76.3	6e-14	Vegetative cell wall protein gp1 OS=Chlamydomonas reinhardtii GN=GP1 PE=2 SV=1	Rv3876	67.4	6e-12	COG0455	ATPases involved in chromosome partitioning	K14709	1e-11	65.5	vcn:VOLCADRAFT_104214	solute carrier family 39 (zinc transporter), member 1/2/3	-	GO:0005488//binding	-
CL19.Contig7_CS_265	241	13	1.2119	gi|172046705|sp|Q84ZL0.2|FH5_ORYSJ	59.3	1e-08	RecName: Full=Formin-like protein 5; AltName: Full=OsFH5 >gi|324029069|gb|ADY16681.1| BUI1 [Oryza sativa Japonica Group]	sp|Q84ZL0|FH5_ORYSJ	59.3	7e-09	Formin-like protein 5 OS=Oryza sativa subsp. japonica GN=FH5 PE=2 SV=2	Rv3876	52.4	2e-07	COG0455	ATPases involved in chromosome partitioning	K01115	1e-07	52.4	vcn:VOLCADRAFT_99471	phospholipase D [EC:3.1.4.4]	-	GO:0005488//binding	GO:0044464//cell part
CL19.Contig8_CS_265	247	2	0.1819	gi|159464339|ref|XP_001690399.1|	54.3	5e-07	fibrocystin-L-like protein [Chlamydomonas reinhardtii] >gi|158279899|gb|EDP05658.1| fibrocystin-L-like protein [Chlamydomonas reinhardtii]	sp|Q84ZL0|FH5_ORYSJ	52.8	7e-07	Formin-like protein 5 OS=Oryza sativa subsp. japonica GN=FH5 PE=2 SV=2	Rv3876	48.5	3e-06	COG0455	ATPases involved in chromosome partitioning	K01115	7e-06	46.2	vcn:VOLCADRAFT_99471	phospholipase D [EC:3.1.4.4]	-	-	-
CL19.Contig9_CS_265	411	20	1.0933	gi|60678627|gb|AAX33674.1|	79	2e-14	plus agglutinin [Chlamydomonas incerta]	sp|Q9FPQ6|GP1_CHLRE	75.5	1e-13	Vegetative cell wall protein gp1 OS=Chlamydomonas reinhardtii GN=GP1 PE=2 SV=1	Rv3876	66.2	2e-11	COG0455	ATPases involved in chromosome partitioning	K01115	7e-12	66.6	vcn:VOLCADRAFT_99471	phospholipase D [EC:3.1.4.4]	-	-	-
CL190.Contig1_CS_265	671	0	0	gi|255086271|ref|XP_002509102.1|	37	4e-06	predicted protein [Micromonas sp. RCC299] >gi|226524380|gb|ACO70360.1| predicted protein [Micromonas sp. RCC299]	--	--	--	--	--	--	--	--	--	--	--	--	--	--	-	-	-
CL190.Contig2_CS_265	1043	334	7.1948	gi|18397481|ref|NP_566273.1|	36.6	1e-05	heavy-metal-associated domain-containing protein [Arabidopsis thaliana] >gi|15010768|gb|AAK74043.1| AT3g06130/F28L1_7 [Arabidopsis thaliana] >gi|23506209|gb|AAN31116.1| At3g06130/F28L1_7 [Arabidopsis thaliana] >gi|332640827|gb|AEE74348.1| heavy-metal-associated domain-containing protein [Arabidopsis thaliana]	--	--	--	--	--	--	--	--	--	--	--	--	--	--	-	-	-
CL1900.Contig1_CS_265	943	31	0.7386	gi|33325041|gb|AAQ08180.1|	122	5e-27	TK1-like deoxyribonucleoside kinase [Solanum lycopersicum]	sp|O81263|KITH_ORYSJ	110	1e-23	Thymidine kinase OS=Oryza sativa subsp. japonica GN=TK PE=2 SV=2	BS_tdk	78.2	7e-18	COG1435	Thymidine kinase	K00857	7e-30	128	ppp:PHYPADRAFT_180176	thymidine kinase [EC:2.7.1.21]	-	GO:0016301//kinase activity	-
CL1901.Contig1_CS_265	812	389	10.7634	gi|29423677|gb|AAO73551.1|	139	3e-32	reverse-transcriptase [Chlamydomonas reinhardtii]	sp|Q7LHG5|YI31B_YEAST	70.5	1e-11	Transposon Ty3-I Gag-Pol polyprotein OS=Saccharomyces cerevisiae (strain ATCC 204508 / S288c) GN=TY3B-I PE=3 SV=2	YIL082w-a_2	70.5	3e-12	COG2801	Transposase and inactivated derivatives	--	--	--	--	--	GO:0006260//DNA replication;GO:0019538//protein metabolic process	GO:0004175//endopeptidase activity;GO:0003676//nucleic acid binding;GO:0034061	GO:0044464//cell part
CL1902.Contig1_CS_265	1243	438	7.917	gi|159489446|ref|XP_001702708.1|	119	1e-25	calcium/calmodulin dependent protein kinase kinase 1 [Chlamydomonas reinhardtii] >gi|158280730|gb|EDP06487.1| calcium/calmodulin dependent protein kinase kinase 1 [Chlamydomonas reinhardtii]	sp|Q9LZM3|PPCS2_ARATH	94.4	2e-18	Phosphopantothenate--cysteine ligase 2 OS=Arabidopsis thaliana GN=PPCS2 PE=2 SV=2	YIL083c	81.3	3e-15	COG0452	Phosphopantothenoylcysteine synthetase/decarboxylase	K01922	2e-22	104	cre:CHLREDRAFT_116788	phosphopantothenate-cysteine ligase [EC:6.3.2.5]	GO:0009108//coenzyme biosynthetic process;GO:0006464//protein modification process	GO:0004672//protein kinase activity;GO:0016881//acid-amino acid ligase activity;GO:0032559//adenyl ribonucleotide binding	-
CL1903.Contig1_CS_265	273	76	6.2547	--	--	--	--	--	--	--	--	--	--	--	--	--	--	--	--	--	--	-	-	-
CL1904.Contig1_CS_265	981	2	0.0458	--	--	--	--	--	--	--	--	--	--	--	--	--	--	--	--	--	--	-	-	-
CL1905.Contig1_CS_265	2665	913	7.6971	gi|159465229|ref|XP_001690825.1|	246	2e-63	RNA processing protein [Chlamydomonas reinhardtii] >gi|158279511|gb|EDP05271.1| RNA processing protein [Chlamydomonas reinhardtii]	sp|Q7S1Y0|RNA14_NEUCR	174	2e-42	mRNA 3'-end-processing protein rna-14 OS=Neurospora crassa (strain ATCC 24698 / 74-OR23-1A / CBS 708.71 / DSM 1257 / FGSC 987) GN=rna-14 PE=3 SV=1	SPAC6F12.17	155	3e-37	COG5107	Pre-mRNA 3'-end processing (cleavage and polyadenylation) factor	K14408	8e-90	329	vcn:VOLCADRAFT_116706	cleavage stimulation factor subunit 3	-	GO:0005488//binding	-
CL1906.Contig1_CS_265	560	444	17.8136	gi|334182709|ref|NP_001185045.1|	63.5	2e-09	anther-specific proline-rich protein APG [Arabidopsis thaliana] >gi|332191819|gb|AEE29940.1| anther-specific proline-rich protein APG [Arabidopsis thaliana]	sp|P40602|APG_ARATH	60.1	9e-09	Anter-specific proline-rich protein APG OS=Arabidopsis thaliana GN=APG PE=2 SV=2	Rv3876	50.1	2e-06	COG0455	ATPases involved in chromosome partitioning	K11367	2e-07	52.8	vcn:VOLCADRAFT_120343	chromodomain-helicase-DNA-binding protein 1 [EC:3.6.4.12]	-	GO:0003824//catalytic activity	-
CL1907.Contig1_CS_265	2196	0	0	gi|297818496|ref|XP_002877131.1|	110	1e-22	expressed protein [Arabidopsis lyrata subsp. lyrata] >gi|297322969|gb|EFH53390.1| expressed protein [Arabidopsis lyrata subsp. lyrata]	sp|Q54GV8|Y8625_DICDI	95.9	1e-18	Uncharacterized transmembrane protein DDB_G0289901 OS=Dictyostelium discoideum GN=DDB_G0289901 PE=4 SV=1	mll2848	63.9	1e-09	COG5295	Autotransporter adhesin	K14306	1e-14	79.7	zma:100382913	nuclear pore complex protein Nup62	-	-	-
CL1907.Contig2_CS_265	2094	0	0	gi|297818496|ref|XP_002877131.1|	100	8e-20	expressed protein [Arabidopsis lyrata subsp. lyrata] >gi|297322969|gb|EFH53390.1| expressed protein [Arabidopsis lyrata subsp. lyrata]	sp|Q54GV8|Y8625_DICDI	90.5	4e-17	Uncharacterized transmembrane protein DDB_G0289901 OS=Dictyostelium discoideum GN=DDB_G0289901 PE=4 SV=1	DR0075	58.5	4e-08	COG1511	Predicted membrane protein	K14306	6e-12	70.5	zma:100382913	nuclear pore complex protein Nup62	-	-	-
CL1908.Contig1_CS_265	2013	435	4.8551	gi|159462710|ref|XP_001689585.1|	143	1e-32	mitogen activated protein kinase kinase kinase 4 [Chlamydomonas reinhardtii] >gi|158283573|gb|EDP09323.1| mitogen activated protein kinase kinase kinase 4 [Chlamydomonas reinhardtii]	sp|Q8BZ25|ANKK1_MOUSE	104	3e-21	Ankyrin repeat and protein kinase domain-containing protein 1 OS=Mus musculus GN=Ankk1 PE=2 SV=1	PA0074_1	67	1e-10	COG0515	Serine/threonine protein kinase	K14510	6e-22	103	sbi:SORBI_02g011690	serine/threonine-protein kinase CTR1 [EC:2.7.11.1]	-	-	-
CL1909.Contig1_CS_265	1111	199	4.0243	--	--	--	--	--	--	--	--	--	--	--	--	--	--	--	--	--	--	-	-	-
CL191.Contig1_CS_265	313	124	8.9009	--	--	--	--	--	--	--	--	--	--	--	--	--	--	--	--	--	--	-	-	-
CL191.Contig2_CS_265	211	213	22.6805	--	--	--	--	--	--	--	--	--	--	--	--	--	--	--	--	--	--	-	-	-
CL191.Contig3_CS_265	239	324	30.4581	--	--	--	--	--	--	--	--	--	--	--	--	--	--	--	--	--	--	-	-	-
CL1910.Contig1_CS_265	1126	105	2.0951	--	--	--	--	--	--	--	--	--	--	--	--	--	--	--	--	--	--	-	-	-
CL1911.Contig1_CS_265	749	469	14.0685	gi|297605832|ref|NP_001057661.2|	56.6	2e-09	Os06g0484800 [Oryza sativa Japonica Group] >gi|255677053|dbj|BAF19575.2| Os06g0484800 [Oryza sativa Japonica Group]	--	--	--	--	--	--	--	--	--	--	--	--	--	--	-	GO:0005488//binding	-
CL1912.Contig1_CS_265	705	134	4.2704	--	--	--	--	--	--	--	--	--	--	--	--	--	--	--	--	--	--	-	-	-
CL1913.Contig1_CS_265	351	2	0.128	--	--	--	--	--	--	--	--	--	--	--	--	--	--	--	--	--	--	-	-	-
CL1914.Contig1_CS_265	1172	175	3.3548	gi|110294164|gb|ABG66534.1|	89.4	9e-17	reverse transcriptase [Phytophthora ramorum]	sp|Q95SX7|RTBS_DROME	80.1	3e-14	Probable RNA-directed DNA polymerase from transposon BS OS=Drosophila melanogaster GN=RTase PE=2 SV=1	--	--	--	--	--	K12619	6e-08	54.7	vvi:100260845	5'-3' exoribonuclease 2 [EC:3.1.13.-]	GO:0006260//DNA replication	GO:0003676//nucleic acid binding;GO:0034061	-
CL1915.Contig1_CS_265	1053	988	21.0807	gi|15229308|ref|NP_187100.1|	166	5e-40	RNA recognition motif-containing protein [Arabidopsis thaliana] >gi|332640568|gb|AEE74089.1| RNA recognition motif-containing protein [Arabidopsis thaliana]	sp|Q6AXT7|RBM42_RAT	163	2e-39	RNA-binding protein 42 OS=Rattus norvegicus GN=Rbm42 PE=1 SV=1	SPAC140.02	59.3	1e-08	COG0724	RNA-binding proteins (RRM domain)	K13201	4e-13	73.2	zma:100282102	nucleolysin TIA-1/TIAR	-	GO:0005488//binding	-
CL1916.Contig1_CS_265	1053	195	4.1607	--	--	--	--	--	--	--	--	--	--	--	--	--	--	--	--	--	--	-	-	-
CL1917.Contig1_CS_265	1681	71	0.949	--	--	--	--	--	--	--	--	--	--	--	--	--	--	--	--	--	--	-	-	-
CL1918.Contig1_CS_265	2392	2117	19.8845	gi|9858781|gb|AAG01128.1|AF273333_13	102	3e-20	BAC19.13 [Solanum lycopersicum]	sp|Q55EQ3|Y9086_DICDI	100	5e-20	Uncharacterized abhydrolase domain-containing protein DDB_G0269086 OS=Dictyostelium discoideum GN=DDB_G0269086 PE=1 SV=2	NMB0700	87.8	8e-17	COG3468	Type V secretory pathway, adhesin AidA	K13118	3e-18	91.7	cre:CHLREDRAFT_17930	protein DGCR14	-	-	-
CL1919.Contig1_CS_265	2229	717	7.2271	gi|159490527|ref|XP_001703226.1|	63.2	2e-08	hypothetical protein CHLREDRAFT_154541 [Chlamydomonas reinhardtii] >gi|158270685|gb|EDO96522.1| predicted protein [Chlamydomonas reinhardtii]	sp|P08640|MUC1_YEAST	67	6e-10	Flocculation protein FLO11 OS=Saccharomyces cerevisiae (strain ATCC 204508 / S288c) GN=MUC1 PE=1 SV=2	--	--	--	--	--	--	--	--	--	--	-	-	-
CL192.Contig1_CS_265	1173	423	8.1021	gi|157093503|gb|ABV22406.1|	63.2	7e-09	unknown [Noctiluca scintillans]	sp|Q1ZXH2|FHKB_DICDI	57.8	2e-07	Probable serine/threonine-protein kinase fhkB OS=Dictyostelium discoideum GN=fhkB PE=3 SV=1	mlr2980	50.1	8e-06	COG2215	ABC-type uncharacterized transport system, permease component	--	--	--	--	--	-	-	-
CL192.Contig2_CS_265	781	511	14.7003	gi|159487213|ref|XP_001701628.1|	159	3e-38	guanylate cyclase [Chlamydomonas reinhardtii] >gi|158280847|gb|EDP06603.1| guanylate cyclase [Chlamydomonas reinhardtii]	sp|P22717|GCYB2_RAT	109	2e-23	Guanylate cyclase soluble subunit beta-2 OS=Rattus norvegicus GN=Gucy1b2 PE=2 SV=1	all0661	89	8e-18	COG2114	Adenylate cyclase, family 3 (some proteins contain HAMP domain)	K11858	2e-37	153	cre:CHLREDRAFT_171763	ubiquitin carboxyl-terminal hydrolase 48 [EC:3.1.2.15]	GO:0009987//cellular process	GO:0016787//hydrolase activity;GO:0016829//lyase activity	-
CL1920.Contig1_CS_265	2061	2332	25.4218	gi|20138131|sp|Q9FPQ6.1|GP1_CHLRE	103	7e-21	RecName: Full=Vegetative cell wall protein gp1; AltName: Full=Hydroxyproline-rich glycoprotein 1; Flags: Precursor >gi|12018147|gb|AAG45420.1|AF309494_1 vegetative cell wall protein gp1 [Chlamydomonas reinhardtii]	sp|Q9FPQ6|GP1_CHLRE	103	4e-21	Vegetative cell wall protein gp1 OS=Chlamydomonas reinhardtii GN=GP1 PE=2 SV=1	SPBC28F2.12	65.9	3e-10	COG0086	DNA-directed RNA polymerase, beta' subunit/160 kD subunit	K01115	4e-20	97.8	vcn:VOLCADRAFT_99471	phospholipase D [EC:3.1.4.4]	-	-	-
CL1921.Contig1_CS_265	882	79	2.0124	gi|18420635|ref|NP_568426.1|	157	2e-37	Thymidine kinase [Arabidopsis thaliana] >gi|332005732|gb|AED93115.1| Thymidine kinase [Arabidopsis thaliana]	sp|O81263|KITH_ORYSJ	148	6e-35	Thymidine kinase OS=Oryza sativa subsp. japonica GN=TK PE=2 SV=2	BS_tdk	100	4e-21	COG1435	Thymidine kinase	K00857	3e-41	166	ppp:PHYPADRAFT_180176	thymidine kinase [EC:2.7.1.21]	-	GO:0016301//kinase activity	GO:0043231//intracellular membrane-bounded organelle
CL1922.Contig1_CS_265	1045	5768	124.012	gi|159491518|ref|XP_001703710.1|	211	1e-53	chaperonin 20 [Chlamydomonas reinhardtii] >gi|158270507|gb|EDO96350.1| chaperonin 20 [Chlamydomonas reinhardtii]	sp|O65282|CH10C_ARATH	155	5e-37	20 kDa chaperonin, chloroplastic OS=Arabidopsis thaliana GN=CPN21 PE=1 SV=2	slr2075	82	2e-15	COG0234	Co-chaperonin GroES (HSP10)	K04078	2e-36	150	ppp:PHYPADRAFT_228342	chaperonin GroES	GO:0010038//response to metal ion;GO:0006950//response to stress	GO:0046914//transition metal ion binding	GO:0009532//plastid stroma;GO:0009526//plastid envelope;GO:0009534//chloroplast thylakoid;GO:0005576//extracellular region
CL1923.Contig1_CS_265	1023	777	17.0648	gi|300078613|gb|ADJ67207.1|	61.6	2e-08	early nodulin 20 precursor [Jatropha curcas]	sp|O10341|Y091_NPVOP	60.1	3e-08	Uncharacterized 29.3 kDa protein OS=Orgyia pseudotsugata multicapsid polyhedrosis virus GN=ORF92 PE=4 SV=1	--	--	--	--	--	K12824	6e-09	59.3	sbi:SORBI_01g018930	transcription elongation regulator 1	-	-	-
CL1924.Contig1_CS_265	1115	1331	26.82	gi|189187649|gb|ACD84643.1|	348	8e-95	glycerol-3-phosphate dehydrogenase [Dunaliella viridis]	sp|P52425|GPDA_CUPLA	288	4e-77	Glycerol-3-phosphate dehydrogenase [NAD+] OS=Cuphea lanceolata GN=GPDH PE=2 SV=1	SPBC215.05	220	3e-57	COG0240	Glycerol-3-phosphate dehydrogenase	K00006	8e-103	371	vcn:VOLCADRAFT_57957	glycerol-3-phosphate dehydrogenase (NAD+) [EC:1.1.1.8]	GO:0006072//glycerol-3-phosphate metabolic process	GO:0016616//oxidoreductase activity, acting on the CH-OH group of donors, NAD or NADP as acceptor;GO:0048037//cofactor binding	GO:0005737//cytoplasm
CL1925.Contig1_CS_265	1033	468	10.1789	gi|226508972|ref|NP_001149511.1|	57.4	3e-07	LOC100283137 [Zea mays] >gi|195627678|gb|ACG35669.1| t-snare [Zea mays]	sp|Q75JC9|Y8484_DICDI	60.5	2e-08	Uncharacterized protein DDB_G0271670 OS=Dictyostelium discoideum GN=DDB_G0271670 PE=4 SV=1	--	--	--	--	--	--	--	--	--	--	-	-	-
CL1926.Contig1_CS_265	729	291	8.9685	--	--	--	--	--	--	--	--	--	--	--	--	--	--	--	--	--	--	-	-	-
CL1927.Contig1_CS_265	627	2591	92.8443	gi|14253163|emb|CAC39319.1|	67	2e-10	VMP4 protein [Volvox carteri f. nagariensis]	sp|P21997|SSGP_VOLCA	59.7	1e-08	Sulfated surface glycoprotein 185 OS=Volvox carteri PE=1 SV=1	--	--	--	--	--	K01115	2e-09	57.8	vcn:VOLCADRAFT_99471	phospholipase D [EC:3.1.4.4]	-	-	-
CL1928.Contig1_CS_265	2564	996	8.7276	gi|159482238|ref|XP_001699178.1|	469	1e-131	nuclear pre-mRNA splicing factor and U1 snRNP component [Chlamydomonas reinhardtii] >gi|158273025|gb|EDO98818.1| nuclear pre-mRNA splicing factor and U1 snRNP component [Chlamydomonas reinhardtii]	sp|Q1JPZ7|PRP39_DANRE	276	4e-73	Pre-mRNA-processing factor 39 OS=Danio rerio GN=prpf39 PE=2 SV=2	YDR235w	67.8	9e-11	COG0457	FOG: TPR repeat	K13217	6e-132	469	cre:CHLREDRAFT_193637	pre-mRNA-processing factor 39	-	-	-
CL1929.Contig1_CS_265	714	71	2.2342	--	--	--	--	--	--	--	--	--	--	--	--	--	--	--	--	--	--	-	-	-
CL193.Contig1_CS_265	173	3	0.3896	gi|223999493|ref|XP_002289419.1|	58.9	2e-08	predicted protein [Thalassiosira pseudonana CCMP1335] >gi|220974627|gb|EED92956.1| predicted protein [Thalassiosira pseudonana CCMP1335]	--	--	--	--	--	--	--	--	--	--	--	--	--	--	-	-	-
CL193.Contig2_CS_265	313	2	0.1436	gi|308800628|ref|XP_003075095.1|	62.8	1e-09	Diap1 protein (ISS) [Ostreococcus tauri] >gi|116061649|emb|CAL52367.1| Diap1 protein (ISS) [Ostreococcus tauri]	sp|Q02630|NU116_YEAST	70.9	2e-12	Nucleoporin NUP116/NSP116 OS=Saccharomyces cerevisiae (strain ATCC 204508 / S288c) GN=NUP116 PE=1 SV=2	--	--	--	--	--	K14306	3e-11	64.3	zma:100382913	nuclear pore complex protein Nup62	-	-	-
CL1930.Contig1_CS_265	2072	1428	15.4844	gi|298708702|emb|CBJ49199.1|	70.9	7e-11	EsV-1-7 [Ectocarpus siliculosus]	sp|P54258|ATN1_RAT	62	2e-08	Atrophin-1 OS=Rattus norvegicus GN=Atn1 PE=2 SV=1	Rv3876	54.3	8e-07	COG0455	ATPases involved in chromosome partitioning	K01115	3e-08	58.2	vcn:VOLCADRAFT_99471	phospholipase D [EC:3.1.4.4]	-	-	-
CL1931.Contig1_CS_265	373	78	4.6983	--	--	--	--	--	--	--	--	--	--	--	--	--	--	--	--	--	--	-	-	-
CL1932.Contig1_CS_265	429	140	7.3321	gi|307110900|gb|EFN59135.1|	52.4	2e-06	hypothetical protein CHLNCDRAFT_137956 [Chlorella variabilis]	sp|Q6L8H2|KRA53_HUMAN	53.5	4e-07	Keratin-associated protein 5-3 OS=Homo sapiens GN=KRTAP5-3 PE=2 SV=1	--	--	--	--	--	--	--	--	--	--	-	-	-
CL1933.Contig1_CS_265	209	324	34.8301	--	--	--	--	--	--	--	--	--	--	--	--	--	--	--	--	--	--	-	-	-
CL1934.Contig1_CS_265	1633	496	6.8242	--	--	--	--	--	--	--	--	--	--	--	--	--	--	--	--	--	--	-	-	-
CL1935.Contig1_CS_265	556	49	1.9801	--	--	--	--	--	--	--	--	--	--	--	--	--	--	--	--	--	--	-	-	-
CL1936.Contig1_CS_265	633	175	6.2114	gi|299116703|emb|CBN74848.1|	66.6	2e-10	histone deacetylase superfamily [Ectocarpus siliculosus]	sp|Q8NFD5|ARI1B_HUMAN	67.4	7e-11	AT-rich interactive domain-containing protein 1B OS=Homo sapiens GN=ARID1B PE=1 SV=2	RSc2303	52.4	6e-07	COG4796	Type II secretory pathway, component HofQ	K14306	1e-09	60.5	vcn:VOLCADRAFT_105669	nuclear pore complex protein Nup62	-	-	-
CL1937.Contig1_CS_265	1328	1276	21.5878	gi|302852448|ref|XP_002957744.1|	388	1e-106	Bardet-Biedl syndrome protein 1 [Volvox carteri f. nagariensis] >gi|300256920|gb|EFJ41176.1| Bardet-Biedl syndrome protein 1 [Volvox carteri f. nagariensis]	sp|Q8NFJ9|BBS1_HUMAN	218	1e-55	Bardet-Biedl syndrome 1 protein OS=Homo sapiens GN=BBS1 PE=1 SV=1	--	--	--	--	--	--	--	--	--	--	-	-	-
CL1938.Contig1_CS_265	382	39	2.2938	--	--	--	--	--	--	--	--	--	--	--	--	--	--	--	--	--	--	-	-	-
CL1939.Contig1_CS_265	1106	9032	183.478	gi|225470846|ref|XP_002266597.1|	234	2e-60	PREDICTED: similar to nascent polypeptide associated complex alpha [Vitis vinifera]	sp|Q6ICZ8|NACA3_ARATH	225	5e-58	Nascent polypeptide-associated complex subunit alpha-like protein 3 OS=Arabidopsis thaliana GN=At5g13850 PE=1 SV=1	SPBC25H2.05	123	7e-28	COG1308	Transcription factor homologous to NACalpha-BTF3	K03626	2e-62	237	vcn:VOLCADRAFT_77934	nascent polypeptide-associated complex subunit alpha	GO:0006970//response to osmotic stress;GO:0006810//transport	-	GO:0005840//ribosome
CL194.Contig1_CS_265	1635	2	0.0275	gi|41400381|gb|AAS07042.1|	115	2e-24	minus agglutinin [Chlamydomonas reinhardtii]	sp|Q8T6B4|ABCF4_DICDI	120	4e-26	ABC transporter F family member 4 OS=Dictyostelium discoideum GN=abcF4 PE=3 SV=1	tolA	74.3	6e-13	COG3064	Membrane protein involved in colicin uptake	K11294	1e-24	112	vvi:100262769	nucleolin	-	GO:0005488//binding	-
CL194.Contig2_CS_265	680	36	1.1895	gi|304654101|gb|EFM47493.1|	72	6e-12	PsSNEL4 [Phytophthora sojae]	sp|Q5UQ16|YL201_MIMIV	79.7	2e-14	Uncharacterized protein L201 OS=Acanthamoeba polyphaga mimivirus GN=MIMI_L201 PE=4 SV=1	SPAC140.02	60.1	3e-09	COG0724	RNA-binding proteins (RRM domain)	K01115	6e-11	65.1	vcn:VOLCADRAFT_99471	phospholipase D [EC:3.1.4.4]	-	GO:0005488//binding	-
CL1940.Contig1_CS_265	264	96	8.17	--	--	--	--	--	--	--	--	--	--	--	--	--	--	--	--	--	--	-	-	-
CL1941.Contig1_CS_265	933	1175	28.2951	gi|159473849|ref|XP_001695046.1|	99	8e-20	translation factor for chloroplast psbC mRNA [Chlamydomonas reinhardtii] >gi|158276425|gb|EDP02198.1| translation factor for chloroplast psbC mRNA [Chlamydomonas reinhardtii]	sp|Q8VXP3|TBC2_CHLRE	99	4e-20	Tbc2 translation factor, chloroplastic OS=Chlamydomonas reinhardtii GN=TBC2 PE=1 SV=1	--	--	--	--	--	--	--	--	--	--	-	-	-
CL1942.Contig1_CS_265	162	8	1.1095	--	--	--	--	--	--	--	--	--	--	--	--	--	--	--	--	--	--	-	-	-
CL1943.Contig1_CS_265	1259	885	15.7933	gi|308806141|ref|XP_003080382.1|	112	1e-23	Thioredoxin (ISS) [Ostreococcus tauri] >gi|116058842|emb|CAL54549.1| Thioredoxin (ISS) [Ostreococcus tauri]	sp|Q8W485|Y5010_ARATH	105	5e-22	Uncharacterized protein At5g50100, mitochondrial OS=Arabidopsis thaliana GN=At5g50100 PE=1 SV=1	slr0919	92	2e-18	COG3011	Uncharacterized protein conserved in bacteria	--	--	--	--	--	-	-	-
CL1944.Contig1_CS_265	314	63	4.5078	--	--	--	--	--	--	--	--	--	--	--	--	--	--	--	--	--	--	-	-	-
CL1945.Contig1_CS_265	459	149	7.2934	gi|302851304|ref|XP_002957176.1|	63.2	1e-09	hypothetical protein VOLCADRAFT_119608 [Volvox carteri f. nagariensis] >gi|300257426|gb|EFJ41674.1| hypothetical protein VOLCADRAFT_119608 [Volvox carteri f. nagariensis]	--	--	--	--	--	--	--	--	--	--	--	--	--	--	-	GO:0005488//binding	-
CL1946.Contig1_CS_265	990	1269	28.7993	gi|297809743|ref|XP_002872755.1|	318	6e-86	UV-damaged DNA-binding protein 1A [Arabidopsis lyrata subsp. lyrata] >gi|297318592|gb|EFH49014.1| UV-damaged DNA-binding protein 1A [Arabidopsis lyrata subsp. lyrata]	sp|Q9M0V3|DDB1A_ARATH	316	1e-85	DNA damage-binding protein 1a OS=Arabidopsis thaliana GN=DDB1A PE=1 SV=1	--	--	--	--	--	K10610	2e-86	316	ath:AT4G05420	DNA damage-binding protein 1	GO:0009640//photomorphogenesis;GO:0003006//reproductive developmental process	GO:0005488//binding	GO:0043231//intracellular membrane-bounded organelle;GO:0031461//cullin-RING ubiquitin ligase complex
CL1947.Contig1_CS_265	725	229	7.0966	gi|159469426|ref|XP_001692864.1|	37.7	7e-07	SNF2 family chromodomain-helicase [Chlamydomonas reinhardtii] >gi|158277666|gb|EDP03433.1| SNF2 family chromodomain-helicase [Chlamydomonas reinhardtii]	sp|Q9D5Z7|KRA52_MOUSE	52.4	3e-06	Keratin-associated protein 5-2 OS=Mus musculus GN=Krtap5-2 PE=2 SV=1	--	--	--	--	--	--	--	--	--	--	-	-	-
CL1948.Contig1_CS_265	293	37	2.8372	--	--	--	--	--	--	--	--	--	--	--	--	--	--	--	--	--	--	-	-	-
CL1949.Contig1_CS_265	432	395	20.5432	gi|122937807|gb|ABM68632.1|	159	1e-38	plastid EPSP synthase [Dunaliella salina]	sp|P11043|AROA_PETHY	65.1	1e-10	3-phosphoshikimate 1-carboxyvinyltransferase, chloroplastic OS=Petunia hybrida PE=1 SV=1	YPO1390	52	3e-07	COG0128	5-enolpyruvylshikimate-3-phosphate synthase	K00800	4e-11	64.3	sbi:SORBI_10g002230	3-phosphoshikimate 1-carboxyvinyltransferase [EC:2.5.1.19]	GO:0008652//cellular amino acid biosynthetic process;GO:0006950//response to stress	GO:0016765//transferase activity, transferring alkyl or aryl (other than methyl) groups	GO:0009536//plastid
CL195.Contig1_CS_265	771	46	1.3405	--	--	--	--	--	--	--	--	--	--	--	--	--	--	--	--	--	--	-	-	-
CL195.Contig2_CS_265	268	6	0.503	--	--	--	--	--	--	--	--	--	--	--	--	--	--	--	--	--	--	-	-	-
CL195.Contig3_CS_265	188	6	0.717	--	--	--	--	--	--	--	--	--	--	--	--	--	--	--	--	--	--	-	-	-
CL195.Contig4_CS_265	880	367	9.37	--	--	--	--	--	--	--	--	--	--	--	--	--	--	--	--	--	--	-	-	-
CL1950.Contig1_CS_265	1170	456	8.7566	--	--	--	--	--	--	--	--	--	--	--	--	--	--	--	--	--	--	-	-	-
CL1951.Contig1_CS_265	594	153	5.7871	--	--	--	--	--	--	--	--	--	--	--	--	--	--	--	--	--	--	-	-	-
CL1952.Contig1_CS_265	179	0	0	--	--	--	--	--	--	--	--	--	--	--	--	--	--	--	--	--	--	-	-	-
CL1953.Contig1_CS_265	207	4	0.4342	--	--	--	--	--	--	--	--	--	--	--	--	--	--	--	--	--	--	-	-	-
CL1954.Contig1_CS_265	1386	634	10.2774	gi|148832347|gb|ABR14113.1|	295	1e-78	PKD2 [Chlamydomonas reinhardtii]	sp|Q4GZT3|PKD2_BOVIN	100	3e-20	Polycystin-2 OS=Bos taurus GN=PKD2 PE=2 SV=1	--	--	--	--	--	K11367	1e-08	58.9	vcn:VOLCADRAFT_120343	chromodomain-helicase-DNA-binding protein 1 [EC:3.6.4.12]	-	-	-
CL1955.Contig1_CS_265	413	40	2.176	--	--	--	--	--	--	--	--	--	--	--	--	--	--	--	--	--	--	-	-	-
CL1956.Contig1_CS_265	603	13927	518.915	gi|1093349|prf||2103290A	100	1e-20	anti-phytochrome antibody reactive protein	--	--	--	--	--	--	--	--	--	--	--	--	--	--	-	GO:0003676//nucleic acid binding;GO:0004518//nuclease activity	-
CL1957.Contig1_CS_265	1721	416	5.4309	gi|159473637|ref|XP_001694940.1|	154	3e-36	copper responsive regulator 1 [Chlamydomonas reinhardtii] >gi|63145978|gb|AAY33924.1| copper responsive regulator 1 [Chlamydomonas reinhardtii] >gi|73697809|gb|AAZ81510.1| copper responsive regulator 1 [Chlamydomonas reinhardtii] >gi|158276319|gb|EDP02092.1| copper responsive regulator 1 [Chlamydomonas reinhardtii]	sp|P98167|SSPO_BOVIN	60.5	4e-08	SCO-spondin OS=Bos taurus GN=SSPO PE=2 SV=2	Cgl1939	57.4	8e-08	COG0532	Translation initiation factor 2 (IF-2; GTPase)	K14306	5e-07	53.9	vcn:VOLCADRAFT_105669	nuclear pore complex protein Nup62	-	-	-
CL1958.Contig1_CS_265	208	56	6.049	--	--	--	--	--	--	--	--	--	--	--	--	--	--	--	--	--	--	-	-	-
CL1959.Contig1_CS_265	612	287	10.5363	gi|302837522|ref|XP_002950320.1|	109	2e-23	hypothetical protein VOLCADRAFT_90829 [Volvox carteri f. nagariensis] >gi|300264325|gb|EFJ48521.1| hypothetical protein VOLCADRAFT_90829 [Volvox carteri f. nagariensis]	--	--	--	--	--	--	--	--	--	--	--	--	--	--	-	-	-
CL196.Contig1_CS_265	191	51	5.9992	--	--	--	--	--	--	--	--	--	--	--	--	--	--	--	--	--	--	-	-	-
CL196.Contig2_CS_265	364	196	12.0979	--	--	--	--	--	--	--	--	--	--	--	--	--	--	--	--	--	--	-	-	-
CL1960.Contig1_CS_265	314	246	17.602	--	--	--	--	--	--	--	--	--	--	--	--	--	--	--	--	--	--	-	-	-
CL1961.Contig1_CS_265	203	3	0.332	--	--	--	--	--	--	--	--	--	--	--	--	--	--	--	--	--	--	-	-	-
CL1962.Contig1_CS_265	338	318	21.1381	--	--	--	--	--	--	--	--	--	--	--	--	--	--	--	--	--	--	-	-	-
CL1963.Contig1_CS_265	576	197	7.6842	--	--	--	--	--	--	--	--	--	--	--	--	--	--	--	--	--	--	-	-	-
CL1964.Contig1_CS_265	296	115	8.7289	gi|302828406|ref|XP_002945770.1|	55.1	3e-07	pathogenesis-related protein 1-like protein [Volvox carteri f. nagariensis] >gi|300268585|gb|EFJ52765.1| pathogenesis-related protein 1-like protein [Volvox carteri f. nagariensis]	sp|P42858|HD_HUMAN	57	4e-08	Huntingtin OS=Homo sapiens GN=HTT PE=1 SV=2	--	--	--	--	--	--	--	--	--	--	-	GO:0003824//catalytic activity	-
CL1965.Contig1_CS_265	215	21	2.1945	--	--	--	--	--	--	--	--	--	--	--	--	--	--	--	--	--	--	-	-	-
CL1966.Contig1_CS_265	550	334	13.6439	--	--	--	--	--	--	--	--	--	--	--	--	--	--	--	--	--	--	-	-	-
CL1967.Contig1_CS_265	186	23	2.7782	--	--	--	--	--	--	--	--	--	--	--	--	--	--	--	--	--	--	-	-	-
CL1968.Contig1_CS_265	188	11	1.3146	--	--	--	--	--	--	--	--	--	--	--	--	--	--	--	--	--	--	-	-	-
CL1969.Contig1_CS_265	209	25	2.6875	gi|156144636|gb|ABU52967.1|	57	7e-08	hypothetical protein [Dunaliella viridis]	--	--	--	--	--	--	--	--	--	--	--	--	--	--	-	-	-
CL197.Contig1_CS_265	2091	106	1.139	gi|116309029|emb|CAH66143.1|	323	1e-168	OSIGBa0114M03.1 [Oryza sativa Indica Group]	sp|P20825|POL2_DROME	231	8e-86	Retrovirus-related Pol polyprotein from transposon 297 OS=Drosophila melanogaster GN=pol PE=4 SV=1	SPAC9.04	188	1e-74	COG2801	Transposase and inactivated derivatives	--	--	--	--	--	-	-	-
CL197.Contig2_CS_265	2617	288	2.4725	gi|20042987|gb|AAM08795.1|AC090486_5	380	0	Putative retroelement [Oryza sativa Japonica Group]	sp|P10394|POL4_DROME	209	3e-97	Retrovirus-related Pol polyprotein from transposon 412 OS=Drosophila melanogaster GN=POL PE=4 SV=1	SPAC9.04	188	9e-74	COG2801	Transposase and inactivated derivatives	--	--	--	--	--	GO:0006259//DNA metabolic process	GO:0003676//nucleic acid binding;GO:0003824//catalytic activity	-
CL1970.Contig1_CS_265	462	98	4.7658	gi|302856023|ref|XP_002959458.1|	52.4	2e-06	hypothetical protein VOLCADRAFT_100921 [Volvox carteri f. nagariensis] >gi|300255073|gb|EFJ39476.1| hypothetical protein VOLCADRAFT_100921 [Volvox carteri f. nagariensis]	--	--	--	--	--	--	--	--	--	--	--	--	--	--	-	-	-
CL1971.Contig1_CS_265	258	92	8.0117	gi|297724251|ref|NP_001174489.1|	54.3	5e-07	Os05g0516400 [Oryza sativa Japonica Group] >gi|255676490|dbj|BAH93217.1| Os05g0516400 [Oryza sativa Japonica Group]	sp|Q8MP30|Y7791_DICDI	51.6	1e-06	Uncharacterized histidine-rich protein DDB_G0274557 OS=Dictyostelium discoideum GN=DDB_G0274557 PE=4 SV=1	--	--	--	--	--	K01115	6e-06	46.6	vcn:VOLCADRAFT_99471	phospholipase D [EC:3.1.4.4]	-	GO:0005488//binding;GO:0004672//protein kinase activity	-
CL1972.Contig1_CS_265	435	5	0.2582	gi|302834708|ref|XP_002948916.1|	40.4	8e-06	hypothetical protein VOLCADRAFT_58884 [Volvox carteri f. nagariensis] >gi|300265661|gb|EFJ49851.1| hypothetical protein VOLCADRAFT_58884 [Volvox carteri f. nagariensis]	sp|Q54GH2|BZPR_DICDI	51.6	2e-06	Probable basic-leucine zipper transcription factor R OS=Dictyostelium discoideum GN=bzpR PE=3 SV=1	--	--	--	--	--	--	--	--	--	--	-	-	-
CL1973.Contig1_CS_265	1177	48	0.9163	gi|302838628|ref|XP_002950872.1|	118	1e-25	mitochondrial matrix protein frataxin [Volvox carteri f. nagariensis] >gi|300263989|gb|EFJ48187.1| mitochondrial matrix protein frataxin [Volvox carteri f. nagariensis]	sp|Q9ZR07|FRDA_ARATH	94.7	1e-18	Frataxin, mitochondrial OS=Arabidopsis thaliana GN=FH PE=2 SV=2	SPCC1183.03c	87.4	4e-17	COG1965	Protein implicated in iron transport, frataxin homolog	--	--	--	--	--	GO:0045333//cellular respiration;GO:0000302//response to reactive oxygen species	-	GO:0043231//intracellular membrane-bounded organelle
CL1974.Contig1_CS_265	162	10	1.3869	--	--	--	--	--	--	--	--	--	--	--	--	--	--	--	--	--	--	-	-	-
CL1975.Contig1_CS_265	181	12	1.4896	--	--	--	--	--	--	--	--	--	--	--	--	--	--	--	--	--	--	-	-	-
CL1976.Contig1_CS_265	176	2	0.2553	--	--	--	--	--	--	--	--	--	--	--	--	--	--	--	--	--	--	-	-	-
CL1977.Contig1_CS_265	732	23833	731.515	gi|302839900|ref|XP_002951506.1|	64.3	2e-09	GON30 protein [Volvox carteri f. nagariensis] >gi|300263115|gb|EFJ47317.1| GON30 protein [Volvox carteri f. nagariensis]	--	--	--	--	--	--	--	--	--	--	--	--	--	--	-	-	-
CL1978.Contig1_CS_265	297	89	6.7327	gi|30697481|ref|NP_200922.2|	77.8	4e-14	U5 small nuclear ribonucleoprotein helicase [Arabidopsis thaliana] >gi|332010042|gb|AED97425.1| U5 small nuclear ribonucleoprotein helicase [Arabidopsis thaliana]	sp|Q8N3C0|HELC1_HUMAN	73.9	3e-13	Activating signal cointegrator 1 complex subunit 3 OS=Homo sapiens GN=ASCC3 PE=1 SV=3	YER172c	64.3	5e-11	COG1204	Superfamily II helicase	K01529	2e-15	77.8	ath:AT5G61140	[EC:3.6.1.-]	-	GO:0005488//binding;GO:0017111//nucleoside-triphosphatase activity	-
CL1979.Contig1_CS_265	291	5	0.386	--	--	--	--	--	--	--	--	--	--	--	--	--	--	--	--	--	--	-	-	-
CL198.Contig1_CS_265	226	24	2.3859	--	--	--	--	--	--	--	--	--	--	--	--	--	--	--	--	--	--	-	-	-
CL198.Contig2_CS_265	707	156	4.9575	--	--	--	--	--	--	--	--	--	--	--	--	--	--	--	--	--	--	-	-	-
CL198.Contig3_CS_265	717	444	13.913	--	--	--	--	--	--	--	--	--	--	--	--	--	--	--	--	--	--	-	-	-
CL1980.Contig1_CS_265	162	109	15.1171	--	--	--	--	--	--	--	--	--	--	--	--	--	--	--	--	--	--	-	-	-
CL1981.Contig1_CS_265	158	3	0.4266	--	--	--	--	--	--	--	--	--	--	--	--	--	--	--	--	--	--	-	-	-
CL1982.Contig1_CS_265	528	331	14.0848	gi|159474908|ref|XP_001695565.1|	92.4	3e-18	carotenoid cleavage dioxygenase [Chlamydomonas reinhardtii] >gi|158275576|gb|EDP01352.1| carotenoid cleavage dioxygenase [Chlamydomonas reinhardtii]	sp|O49675|CCD4_ARATH	67.4	5e-11	Probable carotenoid cleavage dioxygenase 4, chloroplastic OS=Arabidopsis thaliana GN=CCD4 PE=1 SV=1	all1106	48.5	6e-06	COG3670	Lignostilbene-alpha,beta-dioxygenase and related enzymes	K11159	1e-28	123	vcn:VOLCADRAFT_85861	carotenoid cleavage dioxygenase	-	-	-
CL1983.Contig1_CS_265	735	1039	31.7602	gi|302834726|ref|XP_002948925.1|	57.4	2e-07	hypothetical protein VOLCADRAFT_117000 [Volvox carteri f. nagariensis] >gi|300265670|gb|EFJ49860.1| hypothetical protein VOLCADRAFT_117000 [Volvox carteri f. nagariensis]	sp|P10180|CUT_DROME	61.6	5e-09	Homeobox protein cut OS=Drosophila melanogaster GN=ct PE=1 SV=1	--	--	--	--	--	K14849	9e-06	48.1	cre:CHLREDRAFT_146324	ribosomal RNA-processing protein 1	-	-	-
CL1984.Contig1_CS_265	185	10	1.2145	gi|2996096|gb|AAC15413.1|	126	9e-29	translation elongation factor-1 alpha [Oryza sativa Japonica Group]	sp|O64937|EF1A_ORYSJ	126	5e-29	Elongation factor 1-alpha OS=Oryza sativa subsp. japonica GN=REFA1 PE=2 SV=2	SPCC794.09c	95.5	2e-20	COG5256	Translation elongation factor EF-1alpha (GTPase)	K03231	5e-30	126	osa:4331810	elongation factor 1-alpha	GO:0006412//translation	GO:0008135//translation factor activity, nucleic acid binding;GO:0032561//guanyl ribonucleotide binding;GO:0017111//nucleoside-triphosphatase activity	GO:0044424//intracellular part
CL1985.Contig1_CS_265	1181	343	6.5253	gi|168034550|ref|XP_001769775.1|	182	8e-45	TFIID and SAGA complex subunit [Physcomitrella patens subsp. patens] >gi|162678884|gb|EDQ65337.1| TFIID and SAGA complex subunit [Physcomitrella patens subsp. patens]	sp|O13282|TAF5_SCHPO	119	4e-26	Transcription initiation factor TFIID subunit 5 OS=Schizosaccharomyces pombe (strain ATCC 38366 / 972) GN=taf5 PE=1 SV=1	YBR198c	103	6e-22	COG2319	FOG: WD40 repeat	K03130	6e-46	182	ppp:PHYPADRAFT_215697	transcription initiation factor TFIID subunit 5	-	-	-
CL1986.Contig1_CS_265	1254	316	5.6617	gi|302831618|ref|XP_002947374.1|	54.7	3e-06	hypothetical protein VOLCADRAFT_116420 [Volvox carteri f. nagariensis] >gi|300267238|gb|EFJ51422.1| hypothetical protein VOLCADRAFT_116420 [Volvox carteri f. nagariensis]	sp|Q75JC9|Y8484_DICDI	59.3	6e-08	Uncharacterized protein DDB_G0271670 OS=Dictyostelium discoideum GN=DDB_G0271670 PE=4 SV=1	--	--	--	--	--	--	--	--	--	--	-	-	-
CL1987.Contig1_CS_265	264	132	11.2338	gi|334184047|ref|NP_001185448.1|	91.7	3e-18	tetratricopeptide repeat-containing protein [Arabidopsis thaliana] >gi|332198279|gb|AEE36400.1| tetratricopeptide repeat-containing protein [Arabidopsis thaliana]	sp|O74985|NAT1_SCHPO	58.5	1e-08	N-terminal acetyltransferase A complex subunit nat1 OS=Schizosaccharomyces pombe (strain ATCC 38366 / 972) GN=nat1 PE=2 SV=1	--	--	--	--	--	K00670	3e-24	107	vcn:VOLCADRAFT_55571	peptide alpha-N-acetyltransferase [EC:2.3.1.88]	-	-	-
CL1988.Contig1_CS_265	165	61	8.3062	--	--	--	--	--	--	--	--	--	--	--	--	--	--	--	--	--	--	-	-	-
CL1989.Contig1_CS_265	1163	5483	105.924	gi|255086601|ref|XP_002509267.1|	96.7	6e-19	rhodanese-like domain protein [Micromonas sp. RCC299] >gi|226524545|gb|ACO70525.1| rhodanese-like domain protein [Micromonas sp. RCC299]	--	--	--	--	--	--	--	--	--	--	--	--	--	--	-	-	-
CL199.Contig1_CS_265	653	261	8.9801	--	--	--	--	--	--	--	--	--	--	--	--	--	--	--	--	--	--	-	-	-
CL199.Contig2_CS_265	1372	463	7.582	--	--	--	--	--	--	--	--	--	--	--	--	--	--	--	--	--	--	-	-	-
CL1990.Contig1_CS_265	306	47	3.4509	--	--	--	--	--	--	--	--	--	--	--	--	--	--	--	--	--	--	-	-	-
CL1991.Contig1_CS_265	1151	126	2.4595	gi|307106351|gb|EFN54597.1|	53.5	5e-06	hypothetical protein CHLNCDRAFT_24684 [Chlorella variabilis]	sp|P60369|KR103_HUMAN	54.3	2e-06	Keratin-associated protein 10-3 OS=Homo sapiens GN=KRTAP10-3 PE=1 SV=2	--	--	--	--	--	--	--	--	--	--	-	-	-
CL1992.Contig1_CS_265	189	4	0.4755	--	--	--	--	--	--	--	--	--	--	--	--	--	--	--	--	--	--	-	-	-
CL1993.Contig1_CS_265	332	55	3.722	--	--	--	--	--	--	--	--	--	--	--	--	--	--	--	--	--	--	-	-	-
CL1994.Contig1_CS_265	440	4	0.2043	--	--	--	--	--	--	--	--	--	--	--	--	--	--	--	--	--	--	-	-	-
CL1995.Contig1_CS_265	1419	1821	28.8326	--	--	--	--	sp|Q17RH7|TPRXL_HUMAN	55.5	1e-06	Putative protein TPRXL OS=Homo sapiens GN=TPRXL PE=5 SV=2	--	--	--	--	--	K14306	1e-06	52	vvi:100265039	nuclear pore complex protein Nup62	-	-	-
CL1996.Contig1_CS_265	396	95	5.3899	--	--	--	--	--	--	--	--	--	--	--	--	--	--	--	--	--	--	-	-	-
CL1997.Contig1_CS_265	831	166	4.4881	--	--	--	--	sp|Q64507|KRA51_MOUSE	45.1	1e-06	Keratin-associated protein 5-1 OS=Mus musculus GN=Krtap5-1 PE=2 SV=1	--	--	--	--	--	--	--	--	--	--	-	-	-
CL1998.Contig1_CS_265	644	121	4.2214	--	--	--	--	--	--	--	--	--	--	--	--	--	--	--	--	--	--	-	-	-
CL1999.Contig1_CS_265	172	8	1.045	--	--	--	--	--	--	--	--	--	--	--	--	--	--	--	--	--	--	-	-	-
CL2.Contig10_CS_265	977	0	0	--	--	--	--	--	--	--	--	--	--	--	--	--	--	--	--	--	--	-	-	-
CL2.Contig11_CS_265	789	0	0	--	--	--	--	--	--	--	--	--	--	--	--	--	--	--	--	--	--	-	-	-
CL2.Contig12_CS_265	984	0	0	--	--	--	--	--	--	--	--	--	--	--	--	--	--	--	--	--	--	-	-	-
CL2.Contig13_CS_265	994	0	0	--	--	--	--	--	--	--	--	--	--	--	--	--	--	--	--	--	--	-	-	-
CL2.Contig14_CS_265	971	0	0	--	--	--	--	--	--	--	--	--	--	--	--	--	--	--	--	--	--	-	-	-
CL2.Contig15_CS_265	792	3	0.0851	--	--	--	--	--	--	--	--	--	--	--	--	--	--	--	--	--	--	-	-	-
CL2.Contig16_CS_265	990	0	0	--	--	--	--	--	--	--	--	--	--	--	--	--	--	--	--	--	--	-	-	-
CL2.Contig17_CS_265	981	0	0	--	--	--	--	--	--	--	--	--	--	--	--	--	--	--	--	--	--	-	-	-
CL2.Contig18_CS_265	982	0	0	--	--	--	--	--	--	--	--	--	--	--	--	--	--	--	--	--	--	-	-	-
CL2.Contig19_CS_265	995	0	0	--	--	--	--	--	--	--	--	--	--	--	--	--	--	--	--	--	--	-	-	-
CL2.Contig1_CS_265	978	0	0	--	--	--	--	--	--	--	--	--	--	--	--	--	--	--	--	--	--	-	-	-
CL2.Contig20_CS_265	987	0	0	--	--	--	--	--	--	--	--	--	--	--	--	--	--	--	--	--	--	-	-	-
CL2.Contig21_CS_265	974	0	0	--	--	--	--	--	--	--	--	--	--	--	--	--	--	--	--	--	--	-	-	-
CL2.Contig22_CS_265	794	0	0	--	--	--	--	--	--	--	--	--	--	--	--	--	--	--	--	--	--	-	-	-
CL2.Contig23_CS_265	980	0	0	--	--	--	--	--	--	--	--	--	--	--	--	--	--	--	--	--	--	-	-	-
CL2.Contig24_CS_265	994	0	0	--	--	--	--	--	--	--	--	--	--	--	--	--	--	--	--	--	--	-	-	-
CL2.Contig25_CS_265	982	0	0	--	--	--	--	--	--	--	--	--	--	--	--	--	--	--	--	--	--	-	-	-
CL2.Contig26_CS_265	971	0	0	--	--	--	--	--	--	--	--	--	--	--	--	--	--	--	--	--	--	-	-	-
CL2.Contig27_CS_265	982	0	0	--	--	--	--	--	--	--	--	--	--	--	--	--	--	--	--	--	--	-	-	-
CL2.Contig28_CS_265	980	0	0	--	--	--	--	--	--	--	--	--	--	--	--	--	--	--	--	--	--	-	-	-
CL2.Contig29_CS_265	981	0	0	--	--	--	--	--	--	--	--	--	--	--	--	--	--	--	--	--	--	-	-	-
CL2.Contig2_CS_265	637	16	0.5643	--	--	--	--	--	--	--	--	--	--	--	--	--	--	--	--	--	--	-	-	-
CL2.Contig30_CS_265	978	0	0	--	--	--	--	--	--	--	--	--	--	--	--	--	--	--	--	--	--	-	-	-
CL2.Contig31_CS_265	983	0	0	--	--	--	--	--	--	--	--	--	--	--	--	--	--	--	--	--	--	-	-	-
CL2.Contig32_CS_265	979	0	0	--	--	--	--	--	--	--	--	--	--	--	--	--	--	--	--	--	--	-	-	-
CL2.Contig33_CS_265	978	0	0	--	--	--	--	--	--	--	--	--	--	--	--	--	--	--	--	--	--	-	-	-
CL2.Contig34_CS_265	972	0	0	--	--	--	--	--	--	--	--	--	--	--	--	--	--	--	--	--	--	-	-	-
CL2.Contig35_CS_265	980	0	0	--	--	--	--	--	--	--	--	--	--	--	--	--	--	--	--	--	--	-	-	-
CL2.Contig36_CS_265	974	0	0	--	--	--	--	--	--	--	--	--	--	--	--	--	--	--	--	--	--	-	-	-
CL2.Contig37_CS_265	977	9	0.207	--	--	--	--	--	--	--	--	--	--	--	--	--	--	--	--	--	--	-	-	-
CL2.Contig38_CS_265	983	0	0	--	--	--	--	--	--	--	--	--	--	--	--	--	--	--	--	--	--	-	-	-
CL2.Contig39_CS_265	990	0	0	--	--	--	--	--	--	--	--	--	--	--	--	--	--	--	--	--	--	-	-	-
CL2.Contig3_CS_265	974	0	0	--	--	--	--	--	--	--	--	--	--	--	--	--	--	--	--	--	--	-	-	-
CL2.Contig40_CS_265	984	0	0	--	--	--	--	--	--	--	--	--	--	--	--	--	--	--	--	--	--	-	-	-
CL2.Contig41_CS_265	986	0	0	--	--	--	--	--	--	--	--	--	--	--	--	--	--	--	--	--	--	-	-	-
CL2.Contig42_CS_265	987	0	0	--	--	--	--	--	--	--	--	--	--	--	--	--	--	--	--	--	--	-	-	-
CL2.Contig43_CS_265	976	0	0	--	--	--	--	--	--	--	--	--	--	--	--	--	--	--	--	--	--	-	-	-
CL2.Contig44_CS_265	989	0	0	--	--	--	--	--	--	--	--	--	--	--	--	--	--	--	--	--	--	-	-	-
CL2.Contig45_CS_265	982	15	0.3432	--	--	--	--	--	--	--	--	--	--	--	--	--	--	--	--	--	--	-	-	-
CL2.Contig46_CS_265	980	2	0.0459	--	--	--	--	--	--	--	--	--	--	--	--	--	--	--	--	--	--	-	-	-
CL2.Contig47_CS_265	992	0	0	--	--	--	--	--	--	--	--	--	--	--	--	--	--	--	--	--	--	-	-	-
CL2.Contig48_CS_265	978	0	0	--	--	--	--	--	--	--	--	--	--	--	--	--	--	--	--	--	--	-	-	-
CL2.Contig49_CS_265	992	0	0	--	--	--	--	--	--	--	--	--	--	--	--	--	--	--	--	--	--	-	-	-
CL2.Contig4_CS_265	979	0	0	--	--	--	--	--	--	--	--	--	--	--	--	--	--	--	--	--	--	-	-	-
CL2.Contig50_CS_265	982	0	0	--	--	--	--	--	--	--	--	--	--	--	--	--	--	--	--	--	--	-	-	-
CL2.Contig51_CS_265	980	0	0	--	--	--	--	--	--	--	--	--	--	--	--	--	--	--	--	--	--	-	-	-
CL2.Contig52_CS_265	975	0	0	--	--	--	--	--	--	--	--	--	--	--	--	--	--	--	--	--	--	-	-	-
CL2.Contig53_CS_265	982	0	0	--	--	--	--	--	--	--	--	--	--	--	--	--	--	--	--	--	--	-	-	-
CL2.Contig54_CS_265	983	0	0	--	--	--	--	--	--	--	--	--	--	--	--	--	--	--	--	--	--	-	-	-
CL2.Contig55_CS_265	973	2	0.0462	--	--	--	--	--	--	--	--	--	--	--	--	--	--	--	--	--	--	-	-	-
CL2.Contig56_CS_265	792	0	0	--	--	--	--	--	--	--	--	--	--	--	--	--	--	--	--	--	--	-	-	-
CL2.Contig57_CS_265	987	0	0	--	--	--	--	--	--	--	--	--	--	--	--	--	--	--	--	--	--	-	-	-
CL2.Contig58_CS_265	970	0	0	--	--	--	--	--	--	--	--	--	--	--	--	--	--	--	--	--	--	-	-	-
CL2.Contig59_CS_265	979	0	0	--	--	--	--	--	--	--	--	--	--	--	--	--	--	--	--	--	--	-	-	-
CL2.Contig5_CS_265	985	35	0.7983	--	--	--	--	--	--	--	--	--	--	--	--	--	--	--	--	--	--	-	-	-
CL2.Contig60_CS_265	970	0	0	--	--	--	--	--	--	--	--	--	--	--	--	--	--	--	--	--	--	-	-	-
CL2.Contig61_CS_265	989	0	0	--	--	--	--	--	--	--	--	--	--	--	--	--	--	--	--	--	--	-	-	-
CL2.Contig62_CS_265	990	0	0	--	--	--	--	--	--	--	--	--	--	--	--	--	--	--	--	--	--	-	-	-
CL2.Contig63_CS_265	982	0	0	--	--	--	--	--	--	--	--	--	--	--	--	--	--	--	--	--	--	-	-	-
CL2.Contig64_CS_265	992	0	0	--	--	--	--	--	--	--	--	--	--	--	--	--	--	--	--	--	--	-	-	-
CL2.Contig65_CS_265	985	2	0.0456	--	--	--	--	--	--	--	--	--	--	--	--	--	--	--	--	--	--	-	-	-
CL2.Contig66_CS_265	991	0	0	--	--	--	--	--	--	--	--	--	--	--	--	--	--	--	--	--	--	-	-	-
CL2.Contig67_CS_265	974	0	0	--	--	--	--	--	--	--	--	--	--	--	--	--	--	--	--	--	--	-	-	-
CL2.Contig68_CS_265	991	0	0	--	--	--	--	--	--	--	--	--	--	--	--	--	--	--	--	--	--	-	-	-
CL2.Contig69_CS_265	974	0	0	--	--	--	--	--	--	--	--	--	--	--	--	--	--	--	--	--	--	-	-	-
CL2.Contig6_CS_265	987	0	0	--	--	--	--	--	--	--	--	--	--	--	--	--	--	--	--	--	--	-	-	-
CL2.Contig70_CS_265	974	0	0	--	--	--	--	--	--	--	--	--	--	--	--	--	--	--	--	--	--	-	-	-
CL2.Contig71_CS_265	979	0	0	--	--	--	--	--	--	--	--	--	--	--	--	--	--	--	--	--	--	-	-	-
CL2.Contig72_CS_265	987	0	0	--	--	--	--	--	--	--	--	--	--	--	--	--	--	--	--	--	--	-	-	-
CL2.Contig73_CS_265	976	0	0	--	--	--	--	--	--	--	--	--	--	--	--	--	--	--	--	--	--	-	-	-
CL2.Contig74_CS_265	986	0	0	--	--	--	--	--	--	--	--	--	--	--	--	--	--	--	--	--	--	-	-	-
CL2.Contig75_CS_265	978	0	0	--	--	--	--	--	--	--	--	--	--	--	--	--	--	--	--	--	--	-	-	-
CL2.Contig76_CS_265	983	0	0	--	--	--	--	--	--	--	--	--	--	--	--	--	--	--	--	--	--	-	-	-
CL2.Contig77_CS_265	982	0	0	--	--	--	--	--	--	--	--	--	--	--	--	--	--	--	--	--	--	-	-	-
CL2.Contig7_CS_265	783	0	0	--	--	--	--	--	--	--	--	--	--	--	--	--	--	--	--	--	--	-	-	-
CL2.Contig8_CS_265	787	3	0.0856	--	--	--	--	--	--	--	--	--	--	--	--	--	--	--	--	--	--	-	-	-
CL2.Contig9_CS_265	984	0	0	--	--	--	--	--	--	--	--	--	--	--	--	--	--	--	--	--	--	-	-	-
CL20.Contig1_CS_265	195	31	3.5718	gi|76262500|gb|ABA41400.1|	97.4	5e-20	pherophorin-C2 protein precursor [Chlamydomonas reinhardtii]	sp|Q9FPQ6|GP1_CHLRE	87.4	3e-17	Vegetative cell wall protein gp1 OS=Chlamydomonas reinhardtii GN=GP1 PE=2 SV=1	XF0818	63.9	7e-11	COG2730	Endoglucanase	K01115	3e-19	90.9	vcn:VOLCADRAFT_99471	phospholipase D [EC:3.1.4.4]	-	-	-
CL20.Contig2_CS_265	274	47	3.8539	gi|76262500|gb|ABA41400.1|	127	4e-29	pherophorin-C2 protein precursor [Chlamydomonas reinhardtii]	sp|Q9FPQ6|GP1_CHLRE	111	1e-24	Vegetative cell wall protein gp1 OS=Chlamydomonas reinhardtii GN=GP1 PE=2 SV=1	XF0818	80.1	9e-16	COG2730	Endoglucanase	K14709	5e-26	113	vcn:VOLCADRAFT_104214	solute carrier family 39 (zinc transporter), member 1/2/3	-	-	-
CL20.Contig3_CS_265	274	58	4.7559	gi|302828408|ref|XP_002945771.1|	121	2e-27	pathogenesis-related protein 1-like protein [Volvox carteri f. nagariensis] >gi|300268586|gb|EFJ52766.1| pathogenesis-related protein 1-like protein [Volvox carteri f. nagariensis]	sp|Q9FPQ6|GP1_CHLRE	107	2e-23	Vegetative cell wall protein gp1 OS=Chlamydomonas reinhardtii GN=GP1 PE=2 SV=1	XF0818	80.5	7e-16	COG2730	Endoglucanase	K01115	6e-24	106	vcn:VOLCADRAFT_99471	phospholipase D [EC:3.1.4.4]	-	-	-
CL20.Contig4_CS_265	366	330	20.2576	gi|76262500|gb|ABA41400.1|	188	2e-47	pherophorin-C2 protein precursor [Chlamydomonas reinhardtii]	sp|Q9FPQ6|GP1_CHLRE	169	4e-42	Vegetative cell wall protein gp1 OS=Chlamydomonas reinhardtii GN=GP1 PE=2 SV=1	XF0818	123	7e-29	COG2730	Endoglucanase	K14709	2e-41	164	vcn:VOLCADRAFT_104214	solute carrier family 39 (zinc transporter), member 1/2/3	-	-	-
CL20.Contig5_CS_265	375	9	0.5392	gi|76262500|gb|ABA41400.1|	192	1e-48	pherophorin-C2 protein precursor [Chlamydomonas reinhardtii]	sp|Q9FPQ6|GP1_CHLRE	177	2e-44	Vegetative cell wall protein gp1 OS=Chlamydomonas reinhardtii GN=GP1 PE=2 SV=1	XF0818	125	1e-29	COG2730	Endoglucanase	K14709	3e-43	170	vcn:VOLCADRAFT_104214	solute carrier family 39 (zinc transporter), member 1/2/3	-	-	GO:0016020//membrane
CL20.Contig6_CS_265	372	86	5.1941	gi|76262500|gb|ABA41400.1|	199	9e-51	pherophorin-C2 protein precursor [Chlamydomonas reinhardtii]	sp|Q9FPQ6|GP1_CHLRE	178	1e-44	Vegetative cell wall protein gp1 OS=Chlamydomonas reinhardtii GN=GP1 PE=2 SV=1	XF0818	129	2e-30	COG2730	Endoglucanase	K14709	5e-45	176	vcn:VOLCADRAFT_104214	solute carrier family 39 (zinc transporter), member 1/2/3	-	-	GO:0044464//cell part
CL200.Contig1_CS_265	510	1783	78.5483	--	--	--	--	--	--	--	--	--	--	--	--	--	--	--	--	--	--	-	-	-
CL200.Contig2_CS_265	984	433	9.8866	gi|302834603|ref|XP_002948864.1|	52.8	7e-06	hypothetical protein VOLCADRAFT_89164 [Volvox carteri f. nagariensis] >gi|300266055|gb|EFJ50244.1| hypothetical protein VOLCADRAFT_89164 [Volvox carteri f. nagariensis]	--	--	--	--	--	--	--	--	--	--	--	--	--	--	-	-	-
CL2000.Contig1_CS_265	284	8	0.6329	--	--	--	--	--	--	--	--	--	--	--	--	--	--	--	--	--	--	-	-	-
CL2001.Contig1_CS_265	280	6	0.4814	--	--	--	--	--	--	--	--	--	--	--	--	--	--	--	--	--	--	-	-	-
CL2002.Contig1_CS_265	246	47	4.2926	--	--	--	--	--	--	--	--	--	--	--	--	--	--	--	--	--	--	-	-	-
CL2003.Contig1_CS_265	172	59	7.7069	--	--	--	--	--	--	--	--	--	--	--	--	--	--	--	--	--	--	-	-	-
CL2004.Contig1_CS_265	165	3	0.4085	gi|62082772|gb|AAX62215.1|	80.5	6e-15	reverse transcriptase [Lycopodium lagopus]	sp|P04323|POL3_DROME	74.3	2e-13	Retrovirus-related Pol polyprotein from transposon 17.6 OS=Drosophila melanogaster GN=pol PE=4 SV=1	YIL082w-a_2	55.1	3e-08	COG2801	Transposase and inactivated derivatives	--	--	--	--	--	GO:0006260//DNA replication;GO:0006325//chromatin organization	GO:0003676//nucleic acid binding;GO:0034061	GO:0044427//chromosomal part;GO:0043231//intracellular membrane-bounded organelle
CL2005.Contig1_CS_265	322	82	5.7215	gi|22092|emb|CAA45514.1|	56.6	9e-08	hydroxyproline-rich glycoprotein [Zea diploperennis]	sp|P14918|EXTN_MAIZE	54.7	2e-07	Extensin OS=Zea mays GN=HRGP PE=2 SV=1	--	--	--	--	--	K12418	5e-07	50.1	cre:CHLREDRAFT_32523	fatty acid desaturase (delta-4 desaturase) [EC:1.14.19.-]	-	-	-
CL2006.Contig1_CS_265	208	11	1.1882	--	--	--	--	--	--	--	--	--	--	--	--	--	--	--	--	--	--	-	-	-
CL2007.Contig1_CS_265	264	90	7.6594	--	--	--	--	--	--	--	--	--	--	--	--	--	--	--	--	--	--	-	-	-
CL2008.Contig1_CS_265	336	6	0.4012	--	--	--	--	--	--	--	--	--	--	--	--	--	--	--	--	--	--	-	-	-
CL2009.Contig1_CS_265	450	210	10.4849	--	--	--	--	--	--	--	--	--	--	--	--	--	--	--	--	--	--	-	-	-
CL201.Contig1_CS_265	1592	509	7.1834	gi|148612407|gb|ABQ96119.1|	57	8e-07	alpha-gliadin [Aegilops tauschii]	sp|Q54TE3|GTAJ_DICDI	64.7	2e-09	GATA zinc finger domain-containing protein 10 OS=Dictyostelium discoideum GN=gtaJ PE=4 SV=1	--	--	--	--	--	K04498	6e-06	50.1	cre:CHLREDRAFT_145462	E1A/CREB-binding protein [EC:2.3.1.48]	GO:0050896//response to stimulus;GO:0050789//regulation of biological process;GO:0009987//cellular process	-	GO:0044464//cell part
CL2010.Contig1_CS_265	370	14	0.8501	--	--	--	--	--	--	--	--	--	--	--	--	--	--	--	--	--	--	-	-	-
CL2011.Contig1_CS_265	235	8	0.7649	--	--	--	--	--	--	--	--	--	--	--	--	--	--	--	--	--	--	-	-	-
CL2012.Contig1_CS_265	552	226	9.1987	gi|42563995|ref|NP_187692.2|	54.7	7e-07	C3H4 type zinc finger protein [Arabidopsis thaliana] >gi|145651778|gb|ABP88114.1| At3g10810 [Arabidopsis thaliana] >gi|332641436|gb|AEE74957.1| C3H4 type zinc finger protein [Arabidopsis thaliana]	sp|Q6ZQ93|UBP34_MOUSE	55.5	2e-07	Ubiquitin carboxyl-terminal hydrolase 34 OS=Mus musculus GN=Usp34 PE=1 SV=3	PA1297	48.1	9e-06	COG1230	Co/Zn/Cd efflux system component	K15223	1e-06	50.4	sbi:SORBI_06g031960	upstream activation factor subunit UAF30	-	-	-
CL2013.Contig1_CS_265	220	7	0.7149	--	--	--	--	--	--	--	--	--	--	--	--	--	--	--	--	--	--	-	-	-
CL2014.Contig1_CS_265	300	4	0.2996	--	--	--	--	--	--	--	--	--	--	--	--	--	--	--	--	--	--	-	-	-
CL2015.Contig1_CS_265	189	8	0.951	--	--	--	--	--	--	--	--	--	--	--	--	--	--	--	--	--	--	-	-	-
CL2016.Contig1_CS_265	546	309	12.7151	--	--	--	--	--	--	--	--	--	--	--	--	--	--	--	--	--	--	-	-	-
CL2017.Contig1_CS_265	1391	618	9.982	gi|323455649|gb|EGB11517.1|	53.1	9e-06	hypothetical protein AURANDRAFT_61901 [Aureococcus anophagefferens]	--	--	--	--	--	--	--	--	--	--	--	--	--	--	-	-	-
CL2018.Contig1_CS_265	167	5	0.6727	gi|156144636|gb|ABU52967.1|	63.5	8e-10	hypothetical protein [Dunaliella viridis]	--	--	--	--	--	--	--	--	--	--	--	--	--	--	-	GO:0003676//nucleic acid binding;GO:0003824//catalytic activity	-
CL2019.Contig1_CS_265	180	38	4.7431	--	--	--	--	--	--	--	--	--	--	--	--	--	--	--	--	--	--	-	-	-
CL202.Contig1_CS_265	686	43	1.4083	gi|76262500|gb|ABA41400.1|	163	2e-39	pherophorin-C2 protein precursor [Chlamydomonas reinhardtii]	sp|Q9FPQ6|GP1_CHLRE	163	1e-39	Vegetative cell wall protein gp1 OS=Chlamydomonas reinhardtii GN=GP1 PE=2 SV=1	Rv3876	96.7	3e-20	COG0455	ATPases involved in chromosome partitioning	K14709	5e-36	148	vcn:VOLCADRAFT_104214	solute carrier family 39 (zinc transporter), member 1/2/3	-	-	-
CL202.Contig2_CS_265	581	20	0.7734	gi|41400384|gb|AAS07044.1|	147	1e-34	plus agglutinin [Chlamydomonas reinhardtii]	sp|Q9FPQ6|GP1_CHLRE	145	2e-34	Vegetative cell wall protein gp1 OS=Chlamydomonas reinhardtii GN=GP1 PE=2 SV=1	Rv3876	84	2e-16	COG0455	ATPases involved in chromosome partitioning	K14709	5e-32	134	vcn:VOLCADRAFT_104214	solute carrier family 39 (zinc transporter), member 1/2/3	-	-	-
CL202.Contig3_CS_265	464	31	1.5011	gi|20138131|sp|Q9FPQ6.1|GP1_CHLRE	122	1e-27	RecName: Full=Vegetative cell wall protein gp1; AltName: Full=Hydroxyproline-rich glycoprotein 1; Flags: Precursor >gi|12018147|gb|AAG45420.1|AF309494_1 vegetative cell wall protein gp1 [Chlamydomonas reinhardtii]	sp|Q9FPQ6|GP1_CHLRE	122	7e-28	Vegetative cell wall protein gp1 OS=Chlamydomonas reinhardtii GN=GP1 PE=2 SV=1	Rv3876	77.8	7e-15	COG0455	ATPases involved in chromosome partitioning	K14709	6e-25	110	vcn:VOLCADRAFT_104214	solute carrier family 39 (zinc transporter), member 1/2/3	-	-	-
CL2020.Contig1_CS_265	307	3	0.2196	--	--	--	--	--	--	--	--	--	--	--	--	--	--	--	--	--	--	-	-	-
CL2021.Contig1_CS_265	248	0	0	--	--	--	--	--	--	--	--	--	--	--	--	--	--	--	--	--	--	-	-	-
CL2022.Contig1_CS_265	395	407	23.1501	--	--	--	--	--	--	--	--	--	--	--	--	--	--	--	--	--	--	-	-	-
CL2023.Contig1_CS_265	1130	150	2.9824	gi|302847721|ref|XP_002955394.1|	127	4e-28	guanylyl and adenylyl cyclase family member [Volvox carteri f. nagariensis] >gi|300259236|gb|EFJ43465.1| guanylyl and adenylyl cyclase family member [Volvox carteri f. nagariensis]	sp|P22717|GCYB2_RAT	109	4e-23	Guanylate cyclase soluble subunit beta-2 OS=Rattus norvegicus GN=Gucy1b2 PE=2 SV=1	all0661	84.7	3e-16	COG2114	Adenylate cyclase, family 3 (some proteins contain HAMP domain)	K11858	4e-31	133	cre:CHLREDRAFT_171763	ubiquitin carboxyl-terminal hydrolase 48 [EC:3.1.2.15]	GO:0009124//nucleoside monophosphate biosynthetic process;GO:0043412	GO:0016829//lyase activity;GO:0016881//acid-amino acid ligase activity;GO:0016787//hydrolase activity;GO:0032559//adenyl ribonucleotide binding	-
CL2024.Contig1_CS_265	202	16	1.7796	--	--	--	--	--	--	--	--	--	--	--	--	--	--	--	--	--	--	-	-	-
CL2025.Contig1_CS_265	1061	7	0.1482	gi|159469452|ref|XP_001692877.1|	106	6e-22	flagellar associated protein [Chlamydomonas reinhardtii] >gi|158277679|gb|EDP03446.1| flagellar associated protein [Chlamydomonas reinhardtii]	--	--	--	--	--	--	--	--	--	--	--	--	--	--	-	-	-
CL2026.Contig1_CS_265	419	367	19.6792	gi|159471654|ref|XP_001693971.1|	53.9	6e-07	methyltransferase [Chlamydomonas reinhardtii] >gi|158277138|gb|EDP02907.1| methyltransferase [Chlamydomonas reinhardtii]	--	--	--	--	--	--	--	--	--	--	--	--	--	--	-	GO:0016741//transferase activity, transferring one-carbon groups	-
CL2027.Contig1_CS_265	263	1	0.0854	--	--	--	--	--	--	--	--	--	--	--	--	--	--	--	--	--	--	-	-	-
CL2028.Contig1_CS_265	376	26	1.5536	--	--	--	--	--	--	--	--	--	--	--	--	--	--	--	--	--	--	-	-	-
CL2029.Contig1_CS_265	696	5	0.1614	--	--	--	--	--	--	--	--	--	--	--	--	--	--	--	--	--	--	-	-	-
CL203.Contig1_CS_265	1111	9	0.182	--	--	--	--	--	--	--	--	--	--	--	--	--	--	--	--	--	--	-	-	-
CL203.Contig2_CS_265	1201	143	2.6752	--	--	--	--	--	--	--	--	--	--	--	--	--	--	--	--	--	--	-	-	-
CL203.Contig3_CS_265	805	33	0.921	--	--	--	--	--	--	--	--	--	--	--	--	--	--	--	--	--	--	-	-	-
CL203.Contig4_CS_265	709	99	3.1372	--	--	--	--	--	--	--	--	--	--	--	--	--	--	--	--	--	--	-	-	-
CL2030.Contig1_CS_265	214	14	1.4698	--	--	--	--	--	--	--	--	--	--	--	--	--	--	--	--	--	--	-	-	-
CL2031.Contig1_CS_265	293	14	1.0735	--	--	--	--	--	--	--	--	--	--	--	--	--	--	--	--	--	--	-	-	-
CL2032.Contig1_CS_265	182	98	12.0979	--	--	--	--	--	--	--	--	--	--	--	--	--	--	--	--	--	--	-	-	-
CL2033.Contig1_CS_265	693	1155	37.4459	gi|159487493|ref|XP_001701757.1|	133	2e-30	DegP-type protease [Chlamydomonas reinhardtii] >gi|158280976|gb|EDP06732.1| DegP-type protease [Chlamydomonas reinhardtii]	sp|O22609|DEGP1_ARATH	125	3e-28	Protease Do-like 1, chloroplastic OS=Arabidopsis thaliana GN=DEGP1 PE=1 SV=2	TP0773	86.3	4e-17	COG0265	Trypsin-like serine proteases, typically periplasmic, contain C-terminal PDZ domain	K01362	6e-30	128	osa:4339651	[EC:3.4.21.-]	-	GO:0003824//catalytic activity	-
CL2034.Contig1_CS_265	332	8	0.5414	--	--	--	--	--	--	--	--	--	--	--	--	--	--	--	--	--	--	-	-	-
CL2035.Contig1_CS_265	1155	380	7.3919	gi|159476670|ref|XP_001696434.1|	106	5e-22	flagellar associated protein [Chlamydomonas reinhardtii] >gi|158282659|gb|EDP08411.1| flagellar associated protein [Chlamydomonas reinhardtii]	--	--	--	--	--	--	--	--	--	--	--	--	--	--	-	-	-
CL2036.Contig1_CS_265	192	52	6.085	--	--	--	--	--	--	--	--	--	--	--	--	--	--	--	--	--	--	-	-	-
CL2037.Contig1_CS_265	557	241	9.7211	--	--	--	--	--	--	--	--	--	--	--	--	--	--	--	--	--	--	-	-	-
CL2038.Contig1_CS_265	199	10	1.129	gi|76262500|gb|ABA41400.1|	95.9	1e-19	pherophorin-C2 protein precursor [Chlamydomonas reinhardtii]	sp|Q9T0K5|LRX3_ARATH	86.3	6e-17	Leucine-rich repeat extensin-like protein 3 OS=Arabidopsis thaliana GN=LRX3 PE=1 SV=1	XF0818	59.7	1e-09	COG2730	Endoglucanase	K01115	1e-17	85.1	vcn:VOLCADRAFT_99471	phospholipase D [EC:3.1.4.4]	-	GO:0016787//hydrolase activity	-
CL2039.Contig1_CS_265	224	146	14.644	--	--	--	--	--	--	--	--	--	--	--	--	--	--	--	--	--	--	-	-	-
CL204.Contig1_CS_265	1039	171	3.6977	gi|288597|emb|CAA49283.1|	221	2e-56	gag,protease,endonuclease, reverse transcriptase,RNaseH [Volvox carteri f. nagariensis]	sp|P10978|POLX_TOBAC	192	3e-48	Retrovirus-related Pol polyprotein from transposon TNT 1-94 OS=Nicotiana tabacum PE=2 SV=1	--	--	--	--	--	K12619	1e-40	164	osa:4349826	5'-3' exoribonuclease 2 [EC:3.1.13.-]	-	GO:0005488//binding;GO:0016787//hydrolase activity	-
CL204.Contig2_CS_265	1095	61	1.2516	gi|288597|emb|CAA49283.1|	90.5	4e-17	gag,protease,endonuclease, reverse transcriptase,RNaseH [Volvox carteri f. nagariensis]	sp|P10978|POLX_TOBAC	60.5	2e-08	Retrovirus-related Pol polyprotein from transposon TNT 1-94 OS=Nicotiana tabacum PE=2 SV=1	--	--	--	--	--	K12619	1e-07	55.1	osa:4349826	5'-3' exoribonuclease 2 [EC:3.1.13.-]	-	-	-
CL204.Contig3_CS_265	1117	393	7.9049	gi|288597|emb|CAA49283.1|	176	3e-47	gag,protease,endonuclease, reverse transcriptase,RNaseH [Volvox carteri f. nagariensis]	sp|P10978|POLX_TOBAC	161	3e-40	Retrovirus-related Pol polyprotein from transposon TNT 1-94 OS=Nicotiana tabacum PE=2 SV=1	--	--	--	--	--	K12619	1e-32	134	osa:4349826	5'-3' exoribonuclease 2 [EC:3.1.13.-]	-	GO:0005488//binding;GO:0016787//hydrolase activity	-
CL2040.Contig1_CS_265	277	14	1.1355	--	--	--	--	--	--	--	--	--	--	--	--	--	--	--	--	--	--	-	-	-
CL2041.Contig1_CS_265	218	7	0.7214	--	--	--	--	--	--	--	--	--	--	--	--	--	--	--	--	--	--	-	-	-
CL2042.Contig1_CS_265	1140	56	1.1037	--	--	--	--	--	--	--	--	--	--	--	--	--	--	--	--	--	--	-	-	-
CL2043.Contig1_CS_265	476	32	1.5104	--	--	--	--	--	--	--	--	--	--	--	--	--	--	--	--	--	--	-	-	-
CL2044.Contig1_CS_265	432	235	12.2219	--	--	--	--	--	--	--	--	--	--	--	--	--	--	--	--	--	--	-	-	-
CL2045.Contig1_CS_265	1123	255	5.1017	--	--	--	--	--	--	--	--	--	--	--	--	--	--	--	--	--	--	-	-	-
CL2046.Contig1_CS_265	1030	3389	73.9248	gi|115448435|ref|NP_001047997.1|	86.7	5e-16	Os02g0727500 [Oryza sativa Japonica Group] >gi|46390607|dbj|BAD16091.1| CGI-144-like protein [Oryza sativa Japonica Group] >gi|113537528|dbj|BAF09911.1| Os02g0727500 [Oryza sativa Japonica Group]	sp|Q5R9E5|FA32A_PONAB	62.8	4e-09	Protein FAM32A OS=Pongo abelii GN=FAM32A PE=3 SV=1	--	--	--	--	--	K13120	2e-23	107	cre:CHLREDRAFT_183359	protein FAM32A	-	-	GO:0044464//cell part
CL2047.Contig1_CS_265	176	10	1.2766	--	--	--	--	--	--	--	--	--	--	--	--	--	--	--	--	--	--	-	-	-
CL2048.Contig1_CS_265	470	233	11.1382	--	--	--	--	--	--	--	--	--	--	--	--	--	--	--	--	--	--	-	-	-
CL2049.Contig1_CS_265	176	3	0.383	--	--	--	--	--	--	--	--	--	--	--	--	--	--	--	--	--	--	-	-	-
CL205.Contig1_CS_265	714	427	13.4365	--	--	--	--	--	--	--	--	--	--	--	--	--	--	--	--	--	--	-	-	-
CL2050.Contig1_CS_265	178	4	0.5049	gi|76262500|gb|ABA41400.1|	101	3e-21	pherophorin-C2 protein precursor [Chlamydomonas reinhardtii]	sp|P21997|SSGP_VOLCA	94	3e-19	Sulfated surface glycoprotein 185 OS=Volvox carteri PE=1 SV=1	Rv3876	68.6	3e-12	COG0455	ATPases involved in chromosome partitioning	K14709	7e-20	92.8	vcn:VOLCADRAFT_104214	solute carrier family 39 (zinc transporter), member 1/2/3	-	GO:0005488//binding;GO:0070011//peptidase activity, acting on L-amino acid peptides	-
CL2051.Contig1_CS_265	660	235	7.9998	--	--	--	--	--	--	--	--	--	--	--	--	--	--	--	--	--	--	-	-	-
CL2052.Contig1_CS_265	187	6	0.7209	--	--	--	--	--	--	--	--	--	--	--	--	--	--	--	--	--	--	-	-	-
CL2053.Contig1_CS_265	1096	48	0.984	gi|159490670|ref|XP_001703296.1|	156	4e-37	ring-hydroxylating di-oxygenase-related protein [Chlamydomonas reinhardtii] >gi|158280220|gb|EDP05978.1| ring-hydroxylating di-oxygenase-related protein [Chlamydomonas reinhardtii]	--	--	--	--	--	--	--	--	--	--	--	--	--	--	-	-	-
CL2054.Contig1_CS_265	429	241	12.6216	--	--	--	--	--	--	--	--	--	--	--	--	--	--	--	--	--	--	-	-	-
CL2055.Contig1_CS_265	201	7	0.7825	--	--	--	--	--	--	--	--	--	--	--	--	--	--	--	--	--	--	-	-	-
CL2056.Contig1_CS_265	553	102	4.1441	gi|294845998|gb|ADF43157.1|	63.5	1e-09	SAD1p [Chlamydomonas reinhardtii]	sp|O10341|Y091_NPVOP	58.2	3e-08	Uncharacterized 29.3 kDa protein OS=Orgyia pseudotsugata multicapsid polyhedrosis virus GN=ORF92 PE=4 SV=1	YDL140c	50.8	1e-06	COG0086	DNA-directed RNA polymerase, beta' subunit/160 kD subunit	K03006	9e-08	53.9	vcn:VOLCADRAFT_80692	DNA-directed RNA polymerase II subunit RPB1 [EC:2.7.7.6]	-	-	-
CL2057.Contig1_CS_265	193	4	0.4656	--	--	--	--	--	--	--	--	--	--	--	--	--	--	--	--	--	--	-	-	-
CL2058.Contig1_CS_265	1001	166	3.7259	gi|159488131|ref|XP_001702074.1|	116	4e-25	flagellar associated protein [Chlamydomonas reinhardtii] >gi|158271448|gb|EDO97267.1| flagellar associated protein [Chlamydomonas reinhardtii]	--	--	--	--	--	--	--	--	--	--	--	--	--	--	-	-	-
CL2059.Contig1_CS_265	398	7	0.3952	--	--	--	--	--	--	--	--	--	--	--	--	--	--	--	--	--	--	-	-	-
CL206.Contig1_CS_265	588	0	0	--	--	--	--	--	--	--	--	--	--	--	--	--	--	--	--	--	--	-	-	-
CL206.Contig2_CS_265	603	0	0	--	--	--	--	--	--	--	--	--	--	--	--	--	--	--	--	--	--	-	-	-
CL2060.Contig1_CS_265	203	5	0.5534	--	--	--	--	--	--	--	--	--	--	--	--	--	--	--	--	--	--	-	-	-
CL2061.Contig1_CS_265	324	275	19.0697	--	--	--	--	--	--	--	--	--	--	--	--	--	--	--	--	--	--	-	-	-
CL2062.Contig1_CS_265	429	94	4.923	--	--	--	--	--	--	--	--	--	--	--	--	--	--	--	--	--	--	-	-	-
CL2063.Contig1_CS_265	269	16	1.3364	--	--	--	--	--	--	--	--	--	--	--	--	--	--	--	--	--	--	-	-	-
CL2064.Contig1_CS_265	463	190	9.2199	gi|32488420|emb|CAE02763.1|	51.6	4e-06	OSJNBb0085F13.10 [Oryza sativa Japonica Group] >gi|38346881|emb|CAE04617.2| OSJNBb0004G23.15 [Oryza sativa Japonica Group]	--	--	--	--	--	--	--	--	--	K11262	2e-06	48.9	vcn:VOLCADRAFT_106840	acetyl-CoA carboxylase / biotin carboxylase [EC:6.4.1.2 6.3.4.14]	-	-	-
CL2065.Contig1_CS_265	330	419	28.527	gi|297592034|gb|ADI46819.1|	70.5	6e-12	PRP4f [Volvox carteri f. nagariensis]	--	--	--	--	--	--	--	--	--	K08827	5e-13	70.1	cre:CHLREDRAFT_195733	serine/threonine-protein kinase PRP4 [EC:2.7.11.1]	GO:0006464//protein modification process	GO:0004672//protein kinase activity;GO:0032559//adenyl ribonucleotide binding	-
CL2066.Contig1_CS_265	220	5	0.5106	--	--	--	--	--	--	--	--	--	--	--	--	--	--	--	--	--	--	-	-	-
CL2067.Contig1_CS_265	429	305	15.9734	--	--	--	--	--	--	--	--	--	--	--	--	--	--	--	--	--	--	-	-	-
CL2068.Contig1_CS_265	188	57	6.812	--	--	--	--	--	--	--	--	--	--	--	--	--	--	--	--	--	--	-	-	-
CL2069.Contig1_CS_265	209	7	0.7525	--	--	--	--	--	--	--	--	--	--	--	--	--	--	--	--	--	--	-	-	-
CL207.Contig1_CS_265	202	4	0.4449	--	--	--	--	--	--	--	--	--	--	--	--	--	--	--	--	--	--	-	-	-
CL207.Contig2_CS_265	729	78	2.4039	--	--	--	--	--	--	--	--	--	--	--	--	--	--	--	--	--	--	-	-	-
CL2070.Contig1_CS_265	1494	1280	19.2493	gi|195623972|gb|ACG33816.1|	77.8	4e-13	triose phosphate/phosphate translocator, non-green plastid,chloroplast precursor [Zea mays]	sp|Q69VR7|PPT1_ORYSJ	75.9	7e-13	Phosphoenolpyruvate/phosphate translocator 1, chloroplastic OS=Oryza sativa subsp. japonica GN=PPT1 PE=2 SV=1	--	--	--	--	--	--	--	--	--	--	-	-	GO:0044464//cell part
CL2071.Contig1_CS_265	233	126	12.1498	--	--	--	--	--	--	--	--	--	--	--	--	--	--	--	--	--	--	-	-	-
CL2073.Contig1_CS_265	193	2	0.2328	--	--	--	--	--	--	--	--	--	--	--	--	--	--	--	--	--	--	-	-	-
CL2074.Contig1_CS_265	769	637	18.611	gi|159486348|ref|XP_001701203.1|	82.8	5e-17	flagellar associated protein [Chlamydomonas reinhardtii] >gi|158271903|gb|EDO97713.1| flagellar associated protein [Chlamydomonas reinhardtii]	--	--	--	--	--	--	--	--	--	--	--	--	--	--	-	-	-
CL2075.Contig1_CS_265	264	555	47.2329	gi|2970343|gb|AAC25986.1|	159	1e-38	tryptophan synthase beta [Chlamydomonas reinhardtii]	sp|P14671|TRPB1_ARATH	156	3e-38	Tryptophan synthase beta chain 1, chloroplastic OS=Arabidopsis thaliana GN=TSB1 PE=2 SV=1	all3794	155	2e-38	COG0133	Tryptophan synthase beta chain	K01696	2e-40	160	vcn:VOLCADRAFT_109912	tryptophan synthase beta chain [EC:4.2.1.20]	GO:0009683;GO:0006568//tryptophan metabolic process;GO:0008652//cellular amino acid biosynthetic process;GO:0006970//response to osmotic stress;GO:0006464//protein modification process	GO:0004672//protein kinase activity;GO:0048037//cofactor binding;GO:0032559//adenyl ribonucleotide binding;GO:0016836//hydro-lyase activity	GO:0009532//plastid stroma
CL2076.Contig1_CS_265	419	534	28.6341	gi|21992|emb|CAA46283.1|	77.4	5e-14	extensin [Volvox carteri]	sp|Q9FPQ6|GP1_CHLRE	74.3	2e-13	Vegetative cell wall protein gp1 OS=Chlamydomonas reinhardtii GN=GP1 PE=2 SV=1	PA0197	63.2	1e-10	COG0810	Periplasmic protein TonB, links inner and outer membranes	K11367	5e-14	73.9	vcn:VOLCADRAFT_120343	chromodomain-helicase-DNA-binding protein 1 [EC:3.6.4.12]	-	-	-
CL2077.Contig1_CS_265	1129	223	4.4378	gi|159467843|ref|XP_001692101.1|	241	2e-62	DNA damage repair and chromosome cohesion protein [Chlamydomonas reinhardtii] >gi|158278828|gb|EDP04591.1| DNA damage repair and chromosome cohesion protein [Chlamydomonas reinhardtii]	sp|Q8WVB6|CTF18_HUMAN	156	2e-37	Chromosome transmission fidelity protein 18 homolog OS=Homo sapiens GN=CHTF18 PE=1 SV=1	YMR078c	109	1e-23	COG0470	ATPase involved in DNA replication	K11269	5e-66	249	vcn:VOLCADRAFT_104663	chromosome transmission fidelity protein 18	-	-	-
CL2078.Contig1_CS_265	169	0	0	--	--	--	--	--	--	--	--	--	--	--	--	--	--	--	--	--	--	-	-	-
CL2079.Contig1_CS_265	268	9	0.7545	--	--	--	--	--	--	--	--	--	--	--	--	--	--	--	--	--	--	-	-	-
CL208.Contig1_CS_265	467	123	5.9176	--	--	--	--	--	--	--	--	--	--	--	--	--	--	--	--	--	--	-	-	-
CL208.Contig2_CS_265	337	51	3.4001	--	--	--	--	--	--	--	--	--	--	--	--	--	--	--	--	--	--	-	-	-
CL2080.Contig1_CS_265	759	329	9.7389	gi|302843505|ref|XP_002953294.1|	60.1	3e-08	metalloproteinase, extracellular matrix glycoprotein VMP7 [Volvox carteri f. nagariensis] >gi|300261391|gb|EFJ45604.1| metalloproteinase, extracellular matrix glycoprotein VMP7 [Volvox carteri f. nagariensis]	sp|Q9FPQ6|GP1_CHLRE	58.2	6e-08	Vegetative cell wall protein gp1 OS=Chlamydomonas reinhardtii GN=GP1 PE=2 SV=1	PAE1324	52	1e-06	COG1653	ABC-type sugar transport system, periplasmic component	K12418	2e-07	53.9	cre:CHLREDRAFT_32523	fatty acid desaturase (delta-4 desaturase) [EC:1.14.19.-]	GO:0044238//primary metabolic process	GO:0016787//hydrolase activity	-
CL2081.Contig1_CS_265	1236	398	7.2347	gi|21992|emb|CAA46283.1|	72.4	1e-11	extensin [Volvox carteri]	sp|Q84ZL0|FH5_ORYSJ	68.2	1e-10	Formin-like protein 5 OS=Oryza sativa subsp. japonica GN=FH5 PE=2 SV=2	--	--	--	--	--	K11367	1e-11	68.6	vcn:VOLCADRAFT_120343	chromodomain-helicase-DNA-binding protein 1 [EC:3.6.4.12]	-	GO:0005488//binding	-
CL2082.Contig1_CS_265	429	551	28.8569	--	--	--	--	--	--	--	--	--	--	--	--	--	--	--	--	--	--	-	-	-
CL2083.Contig1_CS_265	957	606	14.2271	gi|307109405|gb|EFN57643.1|	77	4e-13	hypothetical protein CHLNCDRAFT_50882 [Chlorella variabilis]	sp|Q05049|MUC1_XENLA	52	6e-06	Integumentary mucin C.1 (Fragment) OS=Xenopus laevis PE=2 SV=1	--	--	--	--	--	--	--	--	--	--	-	-	-
CL2084.Contig1_CS_265	222	6	0.6072	--	--	--	--	--	--	--	--	--	--	--	--	--	--	--	--	--	--	-	-	-
CL2085.Contig1_CS_265	396	19	1.078	gi|115480773|ref|NP_001063980.1|	57.8	4e-08	Os09g0569800 [Oryza sativa Japonica Group] >gi|113632213|dbj|BAF25894.1| Os09g0569800 [Oryza sativa Japonica Group]	sp|Q0DR28|PUB57_ORYSJ	56.6	5e-08	U-box domain-containing protein 57 OS=Oryza sativa subsp. japonica GN=PUB57 PE=2 SV=1	--	--	--	--	--	--	--	--	--	--	GO:0050896//response to stimulus;GO:0032446//protein modification by small protein conjugation	GO:0004672//protein kinase activity;GO:0019787//small conjugating protein ligase activity;GO:0032559//adenyl ribonucleotide binding	GO:0043234//protein complex;GO:0043231//intracellular membrane-bounded organelle
CL2086.Contig1_CS_265	231	318	30.9293	gi|246880764|gb|ACS95076.1|	163	7e-40	photosystem I P700 chlorophyll a apoprotein A2 [Dunaliella salina]	sp|P36492|PSAB_CHLMO	159	5e-39	Photosystem I P700 chlorophyll a apoprotein A2 OS=Chlamydomonas moewusii GN=psaB PE=3 SV=1	--	--	--	--	--	K02690	8e-40	159	cre:ChreCp048	photosystem I P700 chlorophyll a apoprotein A2	GO:0051234//establishment of localization;GO:0006464//protein modification process;GO:0006091//generation of precursor metabolites and energy	GO:0046906//tetrapyrrole binding;GO:0046872//metal ion binding;GO:0051536//iron-sulfur cluster binding	GO:0009521;GO:0031224//intrinsic to membrane;GO:0009534//chloroplast thylakoid
CL2087.Contig1_CS_265	191	72	8.4694	--	--	--	--	--	--	--	--	--	--	--	--	--	--	--	--	--	--	-	-	-
CL2088.Contig1_CS_265	255	4	0.3524	--	--	--	--	sp|Q9VFS5|PP4R3_DROME	50.4	3e-06	Serine/threonine-protein phosphatase 4 regulatory subunit 3 OS=Drosophila melanogaster GN=flfl PE=1 SV=4	--	--	--	--	--	--	--	--	--	--	-	-	-
CL2089.Contig1_CS_265	759	402	11.8998	--	--	--	--	--	--	--	--	--	--	--	--	--	--	--	--	--	--	-	-	-
CL209.Contig1_CS_265	268	33	2.7665	--	--	--	--	--	--	--	--	--	--	--	--	--	--	--	--	--	--	-	-	-
CL2090.Contig1_CS_265	811	636	17.6194	gi|302847654|ref|XP_002955361.1|	231	1e-59	component of oligomeric golgi complex 4 [Volvox carteri f. nagariensis] >gi|300259433|gb|EFJ43661.1| component of oligomeric golgi complex 4 [Volvox carteri f. nagariensis]	sp|Q8L838|COG4_ARATH	148	4e-35	Conserved oligomeric Golgi complex subunit 4 OS=Arabidopsis thaliana GN=COG4 PE=2 SV=1	--	--	--	--	--	--	--	--	--	--	-	-	-
CL2091.Contig1_CS_265	170	9	1.1895	--	--	--	--	--	--	--	--	--	--	--	--	--	--	--	--	--	--	-	-	-
CL2092.Contig1_CS_265	366	1941	119.152	--	--	--	--	--	--	--	--	--	--	--	--	--	--	--	--	--	--	-	-	-
CL2093.Contig1_CS_265	181	15	1.862	--	--	--	--	--	--	--	--	--	--	--	--	--	--	--	--	--	--	-	-	-
CL2094.Contig1_CS_265	608	152	5.6169	gi|302839844|ref|XP_002951478.1|	75.5	5e-13	hypothetical protein VOLCADRAFT_105113 [Volvox carteri f. nagariensis] >gi|300263087|gb|EFJ47289.1| hypothetical protein VOLCADRAFT_105113 [Volvox carteri f. nagariensis]	--	--	--	--	--	--	--	--	--	--	--	--	--	--	-	-	-
CL2095.Contig1_CS_265	264	125	10.638	--	--	--	--	sp|Q96CX2|KCD12_HUMAN	52.8	7e-07	BTB/POZ domain-containing protein KCTD12 OS=Homo sapiens GN=KCTD12 PE=1 SV=1	--	--	--	--	--	--	--	--	--	--	-	-	-
CL2096.Contig1_CS_265	1485	162	2.451	gi|302846272|ref|XP_002954673.1|	312	9e-84	kelch repeat protein [Volvox carteri f. nagariensis] >gi|300260092|gb|EFJ44314.1| kelch repeat protein [Volvox carteri f. nagariensis]	sp|Q93XW5|NSP5_ARATH	146	3e-34	Nitrile-specifier protein 5 OS=Arabidopsis thaliana GN=NSP5 PE=2 SV=1	--	--	--	--	--	K12115	6e-16	83.2	osa:4341923	clock-associated PAS protein ZTL	-	-	-
CL2097.Contig1_CS_265	375	163	9.7659	--	--	--	--	--	--	--	--	--	--	--	--	--	--	--	--	--	--	-	-	-
CL2098.Contig1_CS_265	387	1704	98.9269	--	--	--	--	--	--	--	--	--	--	--	--	--	--	--	--	--	--	-	-	-
CL2099.Contig1_CS_265	170	9	1.1895	--	--	--	--	--	--	--	--	--	--	--	--	--	--	--	--	--	--	-	-	-
CL21.Contig10_CS_265	1035	0	0	--	--	--	--	--	--	--	--	--	--	--	--	--	--	--	--	--	--	-	-	-
CL21.Contig1_CS_265	992	0	0	--	--	--	--	--	--	--	--	--	--	--	--	--	--	--	--	--	--	-	-	-
CL21.Contig2_CS_265	677	0	0	--	--	--	--	--	--	--	--	--	--	--	--	--	--	--	--	--	--	-	-	-
CL21.Contig3_CS_265	1081	0	0	--	--	--	--	--	--	--	--	--	--	--	--	--	--	--	--	--	--	-	-	-
CL21.Contig4_CS_265	723	0	0	--	--	--	--	--	--	--	--	--	--	--	--	--	--	--	--	--	--	-	-	-
CL21.Contig5_CS_265	1126	6	0.1197	--	--	--	--	--	--	--	--	--	--	--	--	--	--	--	--	--	--	-	-	-
CL21.Contig6_CS_265	1038	0	0	--	--	--	--	--	--	--	--	--	--	--	--	--	--	--	--	--	--	-	-	-
CL21.Contig7_CS_265	1171	2	0.0384	--	--	--	--	--	--	--	--	--	--	--	--	--	--	--	--	--	--	-	-	-
CL21.Contig8_CS_265	1128	0	0	--	--	--	--	--	--	--	--	--	--	--	--	--	--	--	--	--	--	-	-	-
CL21.Contig9_CS_265	371	518	31.3698	--	--	--	--	--	--	--	--	--	--	--	--	--	--	--	--	--	--	-	-	-
CL210.Contig1_CS_265	1099	232	4.7429	--	--	--	--	--	--	--	--	--	--	--	--	--	--	--	--	--	--	-	-	-
CL2100.Contig1_CS_265	792	346	9.8154	--	--	--	--	--	--	--	--	--	--	--	--	--	--	--	--	--	--	-	-	-
CL2101.Contig1_CS_265	186	15	1.8119	--	--	--	--	--	--	--	--	--	--	--	--	--	--	--	--	--	--	-	-	-
CL2102.Contig1_CS_265	1149	0	0	gi|159466282|ref|XP_001691338.1|	54.7	6e-14	hypothetical protein CHLREDRAFT_169965 [Chlamydomonas reinhardtii] >gi|158279310|gb|EDP05071.1| predicted protein [Chlamydomonas reinhardtii]	--	--	--	--	--	--	--	--	--	--	--	--	--	--	-	-	-
CL2103.Contig1_CS_265	253	9	0.7992	--	--	--	--	--	--	--	--	--	--	--	--	--	--	--	--	--	--	-	-	-
CL2104.Contig1_CS_265	264	38	3.234	--	--	--	--	--	--	--	--	--	--	--	--	--	--	--	--	--	--	-	-	-
CL2105.Contig1_CS_265	1320	0	0	gi|307105023|gb|EFN53274.1|	92	2e-17	expressed protein [Chlorella variabilis]	--	--	--	--	--	--	--	--	--	--	--	--	--	--	-	-	-
CL2106.Contig1_CS_265	173	7	0.9091	--	--	--	--	--	--	--	--	--	--	--	--	--	--	--	--	--	--	-	-	-
CL2107.Contig1_CS_265	363	479	29.6473	--	--	--	--	--	--	--	--	--	--	--	--	--	--	--	--	--	--	-	-	-
CL2108.Contig1_CS_265	246	164	14.9784	gi|303273894|ref|XP_003056299.1|	58.9	2e-08	predicted protein [Micromonas pusilla CCMP1545] >gi|226462383|gb|EEH59675.1| predicted protein [Micromonas pusilla CCMP1545]	--	--	--	--	--	--	--	--	--	--	--	--	--	--	-	-	-
CL2109.Contig1_CS_265	1040	1212	26.1833	gi|159490874|ref|XP_001703398.1|	155	7e-37	cytochrome P450 [Chlamydomonas reinhardtii] >gi|158280322|gb|EDP06080.1| cytochrome P450 [Chlamydomonas reinhardtii]	sp|Q9HCS2|CP4FC_HUMAN	97.4	1e-19	Cytochrome P450 4F12 OS=Homo sapiens GN=CYP4F12 PE=1 SV=2	VNG0422G	87	5e-17	COG2124	Cytochrome P450	K05280	7e-19	92.4	rcu:RCOM_1469920	flavonoid 3'-monooxygenase [EC:1.14.13.21]	-	-	-
CL211.Contig2_CS_265	811	3150	87.266	gi|302847323|ref|XP_002955196.1|	288	6e-77	polyubiquitin [Volvox carteri f. nagariensis] >gi|300259488|gb|EFJ43715.1| polyubiquitin [Volvox carteri f. nagariensis]	sp|P0C031|RUB2_ORYSJ	280	6e-75	Ubiquitin-NEDD8-like protein RUB2 OS=Oryza sativa subsp. japonica GN=RUB2 PE=2 SV=2	YLL039c	244	9e-65	COG5272	Ubiquitin	K08770	4e-65	245	ppp:PHYPADRAFT_88869	ubiquitin C	GO:0009725//response to hormone stimulus;GO:0007275//multicellular organismal development;GO:0032446//protein modification by small protein conjugation;GO:0006555//methionine metabolic process	-	GO:0043231//intracellular membrane-bounded organelle;GO:0016020//membrane
CL2110.Contig1_CS_265	330	486	33.0886	gi|308812057|ref|XP_003083336.1|	134	3e-31	OSJNBa0063C18.19 [Oryza sativa (ISS) [Ostreococcus tauri] >gi|116055216|emb|CAL57612.1| OSJNBa0063C18.19 [Oryza sativa (ISS) [Ostreococcus tauri]	sp|B0JXE2|FABH_MICAN	120	3e-27	3-oxoacyl-[acyl-carrier-protein] synthase 3 OS=Microcystis aeruginosa (strain NIES-843) GN=fabH PE=3 SV=1	alr0239	114	3e-26	COG0332	3-oxoacyl-[acyl-carrier-protein] synthase III	K00648	1e-37	151	vcn:VOLCADRAFT_60981	3-oxoacyl-[acyl-carrier-protein] synthase III [EC:2.3.1.180]	GO:0006631//fatty acid metabolic process	GO:0004312//fatty-acid synthase activity	-
CL2111.Contig1_CS_265	991	871	19.747	gi|6523547|emb|CAB62280.1|	71.2	2e-11	hydroxyproline-rich glycoprotein DZ-HRGP [Volvox carteri f. nagariensis]	sp|P21997|SSGP_VOLCA	68.6	7e-11	Sulfated surface glycoprotein 185 OS=Volvox carteri PE=1 SV=1	XF0818	45.8	8e-08	COG2730	Endoglucanase	K01115	3e-10	63.5	vcn:VOLCADRAFT_99471	phospholipase D [EC:3.1.4.4]	-	GO:0003824//catalytic activity	-
CL2112.Contig1_CS_265	179	2	0.251	--	--	--	--	--	--	--	--	--	--	--	--	--	--	--	--	--	--	-	-	-
CL2113.Contig1_CS_265	198	27	3.0638	--	--	--	--	--	--	--	--	--	--	--	--	--	--	--	--	--	--	-	-	-
CL2114.Contig1_CS_265	527	288	12.2783	--	--	--	--	--	--	--	--	--	--	--	--	--	--	--	--	--	--	-	-	-
CL2115.Contig1_CS_265	215	7	0.7315	--	--	--	--	--	--	--	--	--	--	--	--	--	--	--	--	--	--	-	-	-
CL2116.Contig1_CS_265	208	3	0.3241	--	--	--	--	--	--	--	--	--	--	--	--	--	--	--	--	--	--	-	-	-
CL2117.Contig1_CS_265	168	8	1.0699	--	--	--	--	--	--	--	--	--	--	--	--	--	--	--	--	--	--	-	-	-
CL2118.Contig1_CS_265	229	6	0.5887	--	--	--	--	--	--	--	--	--	--	--	--	--	--	--	--	--	--	-	-	-
CL2119.Contig1_CS_265	201	28	3.1298	--	--	--	--	--	--	--	--	--	--	--	--	--	--	--	--	--	--	-	-	-
CL212.Contig1_CS_265	369	42	2.5573	--	--	--	--	--	--	--	--	--	--	--	--	--	--	--	--	--	--	-	-	-
CL212.Contig2_CS_265	314	6	0.4293	--	--	--	--	--	--	--	--	--	--	--	--	--	--	--	--	--	--	-	-	-
CL2120.Contig1_CS_265	290	1	0.0775	--	--	--	--	--	--	--	--	--	--	--	--	--	--	--	--	--	--	-	-	-
CL2121.Contig1_CS_265	256	0	0	--	--	--	--	--	--	--	--	--	--	--	--	--	--	--	--	--	--	-	-	-
CL2122.Contig1_CS_265	230	5	0.4884	--	--	--	--	--	--	--	--	--	--	--	--	--	--	--	--	--	--	-	-	-
CL2123.Contig1_CS_265	243	7	0.6472	--	--	--	--	--	--	--	--	--	--	--	--	--	--	--	--	--	--	-	-	-
CL2124.Contig1_CS_265	461	193	9.4062	--	--	--	--	--	--	--	--	--	--	--	--	--	--	--	--	--	--	-	-	-
CL2125.Contig1_CS_265	1273	566	9.9895	--	--	--	--	--	--	--	--	--	--	--	--	--	--	--	--	--	--	-	-	-
CL2126.Contig1_CS_265	207	13	1.411	--	--	--	--	--	--	--	--	--	--	--	--	--	--	--	--	--	--	-	-	-
CL2127.Contig1_CS_265	531	405	17.1363	--	--	--	--	--	--	--	--	--	--	--	--	--	--	--	--	--	--	-	-	-
CL2128.Contig1_CS_265	522	192	8.2639	--	--	--	--	--	--	--	--	--	--	--	--	--	--	--	--	--	--	-	-	-
CL2129.Contig1_CS_265	741	217	6.5796	--	--	--	--	--	--	--	--	--	--	--	--	--	--	--	--	--	--	-	-	-
CL213.Contig1_CS_265	1078	248	5.1688	gi|22415757|gb|AAM94957.1|	68.2	2e-10	reverse transcriptase [Volvox carteri f. nagariensis]	sp|P10394|POL4_DROME	65.9	5e-10	Retrovirus-related Pol polyprotein from transposon 412 OS=Drosophila melanogaster GN=POL PE=4 SV=1	YIL082w-a_2	58.2	2e-08	COG2801	Transposase and inactivated derivatives	--	--	--	--	--	-	-	GO:0044464//cell part
CL2130.Contig1_CS_265	264	98	8.3402	--	--	--	--	--	--	--	--	--	--	--	--	--	--	--	--	--	--	-	-	-
CL2131.Contig1_CS_265	505	246	10.9446	--	--	--	--	--	--	--	--	--	--	--	--	--	--	--	--	--	--	-	-	-
CL2132.Contig1_CS_265	363	432	26.7382	gi|22327105|ref|NP_198115.2|	112	2e-24	acyl-CoA binding protein 5 [Arabidopsis thaliana] >gi|75247594|sp|Q8RWD9.1|ACBP5_ARATH RecName: Full=Acyl-CoA-binding domain-containing protein 5; Short=Acyl-CoA binding protein 5 >gi|30725472|gb|AAP37758.1| At5g27630 [Arabidopsis thaliana] >gi|332006325|gb|AED93708.1| acyl-CoA binding protein 5 [Arabidopsis thaliana]	sp|Q8RWD9|ACBP5_ARATH	112	9e-25	Acyl-CoA-binding domain-containing protein 5 OS=Arabidopsis thaliana GN=ACBP5 PE=1 SV=1	--	--	--	--	--	K14501	5e-09	56.6	ath:AT1G03445	serine/threonine-protein phosphatase BSU1 [EC:3.1.3.16]	-	GO:0005488//binding	-
CL2133.Contig1_CS_265	297	246	18.6095	gi|302829901|ref|XP_002946517.1|	51.2	4e-06	R-SNARE, Tomsyn-like family [Volvox carteri f. nagariensis] >gi|300268263|gb|EFJ52444.1| R-SNARE, Tomsyn-like family [Volvox carteri f. nagariensis]	--	--	--	--	--	--	--	--	--	--	--	--	--	--	-	-	-
CL2134.Contig1_CS_265	325	10	0.6913	gi|76262506|gb|ABA41403.1|	89.4	1e-17	pherophorin-C5 protein precursor [Chlamydomonas reinhardtii]	sp|P21260|YPRO_OWEFU	82	1e-15	Uncharacterized proline-rich protein (Fragment) OS=Owenia fusiformis PE=4 SV=1	Rv3876	59.7	1e-09	COG0455	ATPases involved in chromosome partitioning	K01115	5e-15	76.6	vcn:VOLCADRAFT_99471	phospholipase D [EC:3.1.4.4]	-	GO:0005488//binding	-
CL2135.Contig1_CS_265	175	16	2.0542	--	--	--	--	--	--	--	--	--	--	--	--	--	--	--	--	--	--	-	-	-
CL2136.Contig1_CS_265	208	11	1.1882	--	--	--	--	--	--	--	--	--	--	--	--	--	--	--	--	--	--	-	-	-
CL2137.Contig1_CS_265	1167	246	4.7361	gi|115450485|ref|NP_001048843.1|	75.5	8e-16	Os03g0128800 [Oryza sativa Japonica Group] >gi|113547314|dbj|BAF10757.1| Os03g0128800 [Oryza sativa Japonica Group]	--	--	--	--	--	--	--	--	--	--	--	--	--	--	-	-	GO:0005737//cytoplasm
CL2138.Contig1_CS_265	794	202	5.7159	--	--	--	--	--	--	--	--	--	--	--	--	--	--	--	--	--	--	-	-	-
CL2139.Contig1_CS_265	274	147	12.0538	--	--	--	--	--	--	--	--	--	--	--	--	--	--	--	--	--	--	-	-	-
CL214.Contig1_CS_265	242	4	0.3714	--	--	--	--	--	--	--	--	--	--	--	--	--	--	--	--	--	--	-	-	-
CL214.Contig2_CS_265	301	8	0.5971	--	--	--	--	--	--	--	--	--	--	--	--	--	--	--	--	--	--	-	-	-
CL214.Contig3_CS_265	297	7	0.5295	--	--	--	--	--	--	--	--	--	--	--	--	--	--	--	--	--	--	-	-	-
CL2140.Contig1_CS_265	363	5361	331.814	gi|159477849|ref|XP_001697021.1|	102	2e-21	ubiquinol:cytochrome c oxidoreductase 50 kDa core 1 subunit [Chlamydomonas reinhardtii] >gi|158274933|gb|EDP00713.1| ubiquinol:cytochrome c oxidoreductase 50 kDa core 1 subunit [Chlamydomonas reinhardtii]	sp|Q42290|MPPB_ARATH	57.8	2e-08	Probable mitochondrial-processing peptidase subunit beta OS=Arabidopsis thaliana GN=At3g02090 PE=1 SV=2	--	--	--	--	--	K01412	8e-23	102	cre:CHLREDRAFT_138803	mitochondrial processing peptidase [EC:3.4.24.64]	GO:0019538//protein metabolic process	GO:0046914//transition metal ion binding;GO:0004175//endopeptidase activity	GO:0043231//intracellular membrane-bounded organelle
CL2141.Contig1_CS_265	2211	2519	25.5974	gi|159475920|ref|XP_001696062.1|	202	2e-50	Ring3 protein [Chlamydomonas reinhardtii] >gi|158275233|gb|EDP01011.1| Ring3 protein [Chlamydomonas reinhardtii]	sp|Q9LK27|GTE8_ARATH	139	9e-32	Transcription factor GTE8 OS=Arabidopsis thaliana GN=GTE8 PE=2 SV=2	ECU08g1640	86.3	2e-16	COG5076	Transcription factor involved in chromatin remodeling, contains bromodomain	K11684	3e-20	98.2	sbi:SORBI_03g001920	bromodomain-containing factor 1	-	-	-
CL2142.Contig1_CS_265	383	7	0.4106	gi|170035|gb|AAA33996.1|	82.8	1e-15	N-75 [Glycine max]	sp|P08297|NO75_SOYBN	82.8	6e-16	Early nodulin-75 OS=Glycine max GN=ENOD2A PE=2 SV=2	XF1267	65.9	2e-11	COG5297	Cellobiohydrolase A (1,4-beta-cellobiosidase A)	K14709	8e-14	72.8	vcn:VOLCADRAFT_104214	solute carrier family 39 (zinc transporter), member 1/2/3	-	-	-
[truncated: 101,547 more rows]

## Sheet: supplement data 2
geneID	geneLength	Benth_RPKM	Accession (identity %)	pathway	Protein Family Name	Protein Family Abbreviation	Isoform/Gene Specific Abbreviation	Lowest E-value
Unigene7806_Benth	713	5.1354	AT2G38110	Cutin Synthesis & Transport 1	Glycerol-3-Phosphate Acyltransferase	GPAT	sn-2-GPAT6	1.85365e-110
Unigene10047_Benth	1999	66.4667	AT1G01600	Cutin Synthesis & Transport 1	Fatty Acyl omega-Hydroxylase	FAH	CYP86A4	0
[truncated: 1,646 more rows]
